# Supplementary material for: Eagle-449: A volumetric, whole-brain compilation of brain atlases for vestibular functional MRI research
Source: Sci Data. 2023 Jan 14;10:29. doi: 10.1038/s41597-023-01938-1 (PMC9840609; doi:10.1038/s41597-023-01938-1)
Supplement: Supplementary file 2 — Supplementary Table 1 [file 41597_2023_1938_MOESM2_ESM.xlsx]

## Sheet: A1 EI
ROI NUM	ROI LABEL	FULL LABEL (*vestibular, **expanded/multimodal vestibular)	ROI GROUP	VOXEL COUNT
1	PIC L	L posterior insular complex (Indovina) [*]	L VESTIBULAR	1713
2	PIC R	R posterior insular complex (Indovina) [*]	R VESTIBULAR	1844
3	[EI] AIPS IP3 L	L hIPS3/hIP3/VIP [**]	L EXTD VESTIBULAR	3606
4	[EI] Amg CM L	L centromedian nucleus of amygdala	L MEDIAL TEMPORAL	560
5	[EI] Amg IF L	L intermediate fibers of amygdala	L MEDIAL TEMPORAL	255
6	[EI] Amg LB L	L laterobasal nucleus of amygdala	L MEDIAL TEMPORAL	1615
7	[EI] Amg MF L	L medial fibers of amygdala	L MEDIAL TEMPORAL	133
8	[EI] Amg SF L	L superficial nucleus of amygdala	L MEDIAL TEMPORAL	800
9	[EI] Amg VTM L	L ventromedial fibers of amygdala	L MEDIAL TEMPORAL	178
10	[EI] Cing 25 L	L subgenual cingulate area 25	L CINGULATE	556
11	[EI] Cing p24ab L	L ventral (pregenual) anterior cingulate p24ab (interoception)	L CINGULATE	1932
12	[EI] Cing p24c L	L ventral (pregenual) anterior cingulate p24c (action inhibition)	L CINGULATE	1405
13	[EI] Cing p32 L	L dorsal anterior cingulate p32 (emotion regulation)	L CINGULATE	6244
14	[EI] Cing s24 L	L ventral (subgenual) anterior cingulate s24	L CINGULATE	1291
15	[EI] Cing s32 L	L dorsal (subgenual) anterior cingulate s32	L CINGULATE	1423
16	[EI] HC CA L	L cornu ammonis of hippocampus	L MEDIAL TEMPORAL	3866
17	[EI] HC DG L	L dentate gyrus of hippocampus	L MEDIAL TEMPORAL	1415
18	[EI] HC EC L	L entorhinal cortex	L MEDIAL TEMPORAL	2020
19	[EI] HC HATA L	L hippocampal-amygdalar transition area	L MEDIAL TEMPORAL	222
20	[EI] HC Subc L	L subiculum	L MEDIAL TEMPORAL	3101
21	[EI] Ins Id1 L	L ventral posterior (dysgranular) insula area Id1	L INSULA	444
22	[EI] Ins Id7 L	L (dysgranular) insula area Id7	L INSULA	1100
23	[EI] Ins Ig1 L	L dorsal posterior (granular) insula area Ig1	L INSULA	615
24	[EI] Ins Ig2 L	L dorsal posterior (granular) insula area Ig2	L INSULA	671
25	[EI] IPL PFcm L	L inferior parietal/supramarginal area PFcm [*]	L VESTIBULAR	2984
26	[EI] IPL PF L	L inferior parietal area PF/40/anterior supramarginal gyrus [*]	L VESTIBULAR	4537
27	[EI] OFC Fo1 L	L granular orbitofrontal area Fo1/rostral gyrus rectus	L OFC-PFC	2877
28	[EI] OFC Fo2 L	L dysgranular orbitofrontal area Fo2/posterior ventromedial gyrus rectus	L OFC-PFC	3190
29	[EI] OFC Fo3 L	L granular orbitofrontal area Fo3/medial orbital sulcus	L OFC-PFC	6158
30	[EI] OP1 L	L parietal area OP1 (SII)	L SOMATOSENSORY	3398
31	[EI] OP2 L	L parietal area OP2 (parieto-insular vestibular cortex, PIVC) [*]	L VESTIBULAR	519
32	[EI] OP3 L	L parietal area OP3 (VS)	L SOMATOSENSORY	1076
33	[EI] OP4 L	L parietal area OP4 (PV)	L SOMATOSENSORY	2493
34	[EI] OP8 L	L parietal area OP8	L OFC-PFC	1533
35	[EI] OP9 L	L parietal area OP9	L OFC-PFC	1558
36	[EI] PSC 2 L	L primary somatosensory area 2 [**]	L EXTD VESTIBULAR	5186
37	[EI] PSC 3a L	L primary somatosensory area 3a [**]	L EXTD VESTIBULAR	2135
38	[EI] PSC 3b L	L primary somatosensory area 3b	L SOMATOSENSORY	4732
39	[EI] Vis FG1 L	L posterior fusiform extrastriate visual area FG1	L VISUAL	2452
40	[EI] Vis FG2 L	L posterior fusiform extrastriate visual area FG2/FFA/FVWFA	L VISUAL	3693
41	[EI] Vis FG3 L	L mid-fusiform/ventral temporal visual area FG3	L VISUAL	3984
42	[EI] Vis FG4 L	L mid-fusiform/ventral temporal visual area FG4	L VISUAL	5041
43	[EI] Vis hOc1 L	L visual area V1	L VISUAL	12457
44	[EI] Vis hOc2 L	L visual area V2	L VISUAL	7825
45	[EI] Vis hOc3d L	L visual area V3d	L VISUAL	6190
46	[EI] Vis hOc3v L	L visual area V3v/VP	L VISUAL	6917
47	[EI] Vis hOc4d L	L visual area V3A	L VISUAL	4094
48	[EI] Vis hOc4la L	L lateral occipital visual area 1	L VISUAL	5977
49	[EI] Vis hOc4lp L	L lateral occipital visual area 2	L VISUAL	6218
50	[EI] Vis hOc4v L	L visual area V4/V4v	L VISUAL	5744
51	[EI] Vis hOc5 L	L visual area V5/MT [**]	L EXTD VESTIBULAR	674
52	[EI] Vis hOc6 L	L visual area V6	L VISUAL	1020
53	[EI] AIPS IP3 R	R hIPS3/hIP3/VIP [**]	R EXTD VESTIBULAR	3842
54	[EI] Amg CM R	R centromedian nucleus of amygdala	R MEDIAL TEMPORAL	526
55	[EI] Amg IF R	R intermediate fibers of amygdala	R MEDIAL TEMPORAL	224
56	[EI] Amg LB R	R laterobasal nucleus of amygdala	R MEDIAL TEMPORAL	1474
57	[EI] Amg MF R	R medial fibers of amygdala	R MEDIAL TEMPORAL	145
58	[EI] Amg SF R	R superficial nucleus of amygdala	R MEDIAL TEMPORAL	792
59	[EI] Amg VTM R	R ventromedial fibers of amygdala	R MEDIAL TEMPORAL	257
60	[EI] Cing 25 R	R subgenual cingulate	R CINGULATE	266
61	[EI] Cing p24ab R	R ventral anterior cingulate p24ab	R CINGULATE	1379
62	[EI] Cing p24c R	R ventral anterior cingulate p24c	R CINGULATE	2199
63	[EI] Cing p32 R	R dorsal anterior cingulate p32	R CINGULATE	5175
64	[EI] Cing s24 R	R ventral anterior cingulate s24	R CINGULATE	966
65	[EI] Cing s32 R	R dorsal anterior cingulate s32	R CINGULATE	1265
66	[EI] HC CA R	R cornu ammonis of hippocampus	R MEDIAL TEMPORAL	4075
67	[EI] HC DG R	R dentate gyrus of hippocampus	R MEDIAL TEMPORAL	1362
68	[EI] HC EC R	R entorhinal cortex	R MEDIAL TEMPORAL	1604
69	[EI] HC HATA R	R hippocampal-amygdalar transition area	R MEDIAL TEMPORAL	149
70	[EI] HC Subc R	R subiculum	R MEDIAL TEMPORAL	2759
71	[EI] Ins Id1 R	R ventral posterior (dysgranular) insula area Id1	R INSULA	489
72	[EI] Ins Id7 R	R (dysgranular) insula area Id7	R INSULA	1012
73	[EI] Ins Ig1 R	R dorsal posterior (granular) insula area Ig1	R INSULA	456
74	[EI] Ins Ig2 R	R dorsal posterior (granular) insula area Ig2	R INSULA	787
75	[EI] IPL PFcm R	R inferior parietal/supramarginal area PFcm [*]	R VESTIBULAR	1841
76	[EI] IPL PF R	R inferior parietal area PF/40/anterior supramarginal gyrus [*]	R VESTIBULAR	6161
77	[EI] OFC Fo1 R	R granular orbitofrontal area Fo1/rostral gyrus rectus	R OFC-PFC	3301
78	[EI] OFC Fo2 R	R dysgranular orbitofrontal area Fo2/posterior ventromedial gyrus rectus	R OFC-PFC	2802
79	[EI] OFC Fo3 R	R granular orbitofrontal area Fo3/medial orbital sulcus	R OFC-PFC	6590
80	[EI] OP1 R	R parietaR area OP1 (SII)	R SOMATOSENSORY	3114
81	[EI] OP2 R	R parietaR area OP2 (parieto-insular vestibular cortex, PIVC) [*]	R VESTIBULAR	812
82	[EI] OP3 R	R parietaR area OP3 (VS)	R SOMATOSENSORY	1529
83	[EI] OP4 R	R parietaR area OP4 (PV)	R SOMATOSENSORY	2796
84	[EI] OP8 R	R parietaR area OP8	R OFC-PFC	1082
85	[EI] OP9 R	R parietaR area OP9	R OFC-PFC	1324
86	[EI] PSC 2 R	R primary somatosensory area 2 [**]	R EXTD VESTIBULAR	5563
87	[EI] PSC 3a R	R primary somatosensory area 3a [**]	R EXTD VESTIBULAR	1457
88	[EI] PSC 3b R	R primary somatosensory area 3b	R SOMATOSENSORY	5256
89	[EI] Vis FG1 R	R posterior fusiform extrastriate visual area FG1	R VISUAL	2057
90	[EI] Vis FG2 R	R posterior fusiform extrastriate visual area FG2/FFA/FVWFA	R VISUAL	2365
91	[EI] Vis FG3 R	R mid-fusiform/ventral temporal visual area FG3	R VISUAL	2573
92	[EI] Vis FG4 R	R mid-fusiform/ventral temporal visual area FG4	R VISUAL	3568
93	[EI] Vis hOc1 R	R visual area V1	R VISUAL	12739
94	[EI] Vis hOc2 R	R visual area V2	R VISUAL	8100
95	[EI] Vis hOc3d R	R visual area V3d	R VISUAL	4390
96	[EI] Vis hOc3v R	R visual area V3v/VP	R VISUAL	6082
97	[EI] Vis hOc4d R	R visual area V3A	R VISUAL	3595
98	[EI] Vis hOc4la R	R lateraR occipital visual area 1	R VISUAL	7689
99	[EI] Vis hOc4lp R	R lateraR occipital visual area 2	R VISUAL	5325
100	[EI] Vis hOc4v R	R visual area V4/V4v	R VISUAL	4915
101	[EI] Vis hOc5 R	R visual area V5/MT [**]	R EXTD VESTIBULAR	710
102	[EI] Vis hOc6 R	R visual area V6	R VISUAL	1000

## Sheet: A2 BN
ROI NUM	ROI LABEL	FULL LABEL (*vestibular, **expanded/multimodal vestibular)	ROI GROUP	VOXEL COUNT
1	[BN] A8m L	L medial area 8	L FRONTAL	5904
2	[BN] A8m R	R medial area 8	R FRONTAL	7209
3	[BN] A8dl L	L dorsolateral area 8	L FRONTAL	7262
4	[BN] A8dl R	R dorsolateral area 8	R FRONTAL	5791
5	[BN] A9l L	L lateral prefrontal area 9	L OFC-PFC	5991
6	[BN] A9l R	R lateral prefrontal area 9	R OFC-PFC	7100
7	[BN] A6dl L	L dorsolateral area 6/premotor cortex	L SOMATOMOTOR	5245
8	[BN] A6dl R	R dorsolateral area 6/premotor cortex	R SOMATOMOTOR	5346
9	[BN] A6m L	L medial area 6	L SOMATOMOTOR	6152
10	[BN] A6m R	R medial area 6	R SOMATOMOTOR	5838
11	[BN] A9m L	L medial area 9	L OFC-PFC	5595
12	[BN] A9m R	R medial area 9	R OFC-PFC	6124
13	[BN] A10m L	L medial area 10	L OFC-PFC	5269
14	[BN] A10m R	R medial area 10	R OFC-PFC	4842
15	[BN] A9/46d L	L prefrontal area 9/dorsal 46	L OFC-PFC	8647
16	[BN] A9/46d R	R prefrontal area 9/dorsal 46	R OFC-PFC	8045
17	[BN] IFJ L	L inferior frontal junction	L FRONTAL	6335
18	[BN] IFJ R	R inferior frontal junction	R FRONTAL	4767
19	[BN] A46 L	L prefrontal area 46	L OFC-PFC	6354
20	[BN] A46 R	R prefrontal area 46	R OFC-PFC	8242
21	[BN] A9/46v L	L prefrontal area 9/ventral 46	L OFC-PFC	8106
22	[BN] A9/46v R	R prefrontal area 9/ventral 46	R OFC-PFC	7524
23	[BN] A8vl L	L ventrolateral middle frontal area 8	L FRONTAL	7903
24	[BN] A8vl R	R ventrolateral middle frontal area 8	R FRONTAL	6559
25	[BN] A6vl L	L ventrolateral middle frontal area 6	L SOMATOMOTOR	5114
26	[BN] A6vl R	R ventrolateral middle frontal area 6	R SOMATOMOTOR	4932
27	[BN] A10l L	L lateral middle frontal area 10	L OFC-PFC	6576
28	[BN] A10l R	R lateral middle frontal area 10	R OFC-PFC	8185
29	[BN] A44d L	L dorsal prefrontal/inferior frontal area 44	L OFC-PFC	2570
30	[BN] A44d R	R dorsal prefrontal/inferior frontal area 44	R OFC-PFC	2784
31	[BN] IFS L	L inferior frontal sulcus	L FRONTAL	3045
32	[BN] IFS R	R inferior frontal sulcus	R FRONTAL	2561
33	[BN] A45c L	L caudal prefrontal area 45	L OFC-PFC	1907
34	[BN] A45c R	R caudal prefrontal area 45	R OFC-PFC	2973
35	[BN] A45r L	L rostral prefrontal area 45	L OFC-PFC	2679
36	[BN] A45r R	R rostral prefrontal area 45	R OFC-PFC	3204
37	[BN] A44op L	L inferior frontal area 44 (opercular part)	L OFC-PFC	1925
38	[BN] A44op R	R inferior frontal area 44 (opercular part)	R OFC-PFC	2671
39	[BN] A44v L	L inferior frontal area 44 (ventral part)	L OFC-PFC	2251
40	[BN] A44v R	R inferior frontal area 44 (ventral part)	R OFC-PFC	2295
41	[BN] A14m L	L medial ventromedial prefrontal area 14	L OFC-PFC	2616
42	[BN] A14m R	R medial ventromedial prefrontal area 14	R OFC-PFC	2239
43	[BN] A12/47o L	L frontal area 12/opercular area 47	L FRONTAL	3634
44	[BN] A12/47o R	R frontal area 12/opercular area 47	R FRONTAL	3795
45	[BN] A11l L	L lateral orbitofrontal area 11	L OFC-PFC	2939
46	[BN] A11l R	R lateral orbitofrontal area 11	R OFC-PFC	4192
47	[BN] A11m L	L medial orbitofrontal area 11	L OFC-PFC	3530
48	[BN] A11m R	R medial orbitofrontal area 11	R OFC-PFC	4361
49	[BN] A13 L	L orbitofrontal area 13	L OFC-PFC	2362
50	[BN] A13 R	R orbitofrontal area 13	R OFC-PFC	1585
51	[BN] A12/47l L	L frontal area 12/lateral area 47	L FRONTAL	4388
52	[BN] A12/47l R	R frontal area 12/lateral area 47	R FRONTAL	3642
53	[BN] A4hf L	L precentral area 4 (head/face)	L SOMATOMOTOR	6740
54	[BN] A4hf R	R precentral area 4 (head/face)	R SOMATOMOTOR	3908
55	[BN] A6cdl L	L caudal dorsolateral area 6	L SOMATOMOTOR	5677
56	[BN] A6cdl R	R caudal dorsolateral area 6	R SOMATOMOTOR	6988
57	[BN] A4ul L	L precentral area 4 (upper limb)	L SOMATOMOTOR	4753
58	[BN] A4ul R	R precentral area 4 (upper limb)	R SOMATOMOTOR	4889
59	[BN] A4t L	L precentral area 4 (trunk)	L SOMATOMOTOR	2251
60	[BN] A4t R	R precentral area 4 (trunk)	R SOMATOMOTOR	3567
61	[BN] A4tl L	L precentral area 4 (tongue/larynx)	L SOMATOMOTOR	3394
62	[BN] A4tl R	R precentral area 4 (tongue/larynx)	R SOMATOMOTOR	3203
63	[BN] A6cvl L	L caudal ventrolateral area 6	L SOMATOMOTOR	5974
64	[BN] A6cvl R	R caudal ventrolateral area 6	R SOMATOMOTOR	5409
65	[BN] A1/2/3ll L	L postcentral area 1/2/3 (lower limb)	L SOMATOSENSORY	2846
66	[BN] A1/2/3ll R	R postcentral area 1/2/3 (lower limb)	R SOMATOSENSORY	3551
67	[BN] A4ll L	L precentral area 4 (lower limb)	L SOMATOMOTOR	3922
68	[BN] A4ll R	R precentral area 4 (lower limb)	R SOMATOMOTOR	4990
69	[BN] A38m L	L medial superior temporal area 38	L SUP TEMPORAL	5475
70	[BN] A38m R	R medial superior temporal area 38	R SUP TEMPORAL	5239
71	[BN] A41/42 L	L superior temporal area 41/42	L SUP TEMPORAL	2460
72	[BN] A41/42 R	R superior temporal area 41/42	R SUP TEMPORAL	2619
73	[BN] TE1.0/TE1.2 L	L superior temporal/auditory area TE1/0/1.2	L SUP TEMPORAL	5530
74	[BN] TE1.0/TE1.2 R	R superior temporal/auditory area TE1/0/1.2	R SUP TEMPORAL	4971
75	[BN] A22c L	L caudal superior temporal area 22	L SUP TEMPORAL	4539
76	[BN] A22c R	R caudal superior temporal area 22	R SUP TEMPORAL	3407
77	[BN] A38l L	L lateral superior temporal area 38	L SUP TEMPORAL	4061
78	[BN] A38l R	R lateral superior temporal area 38	R SUP TEMPORAL	5172
79	[BN] A22r L	L rostral superior temporal area 22	L SUP TEMPORAL	5203
80	[BN] A22r R	R rostral superior temporal area 22	R SUP TEMPORAL	2890
81	[BN] A21c L	L caudal middle temporal area 21	L MID TEMPORAL	4002
82	[BN] A21c R	R caudal middle temporal area 21	R MID TEMPORAL	5288
83	[BN] A21r L	L rostral middle temporal area 21	L MID TEMPORAL	6053
84	[BN] A21r R	R rostral middle temporal area 21	R MID TEMPORAL	7308
85	[BN] A37dl L	L dorsolateral middle temporal area 37/hMST [*]	L VESTIBULAR	4660
86	[BN] A37dl R	R dorsolateral middle temporal area 37/hMST [*]	R VESTIBULAR	5594
87	[BN] aSTS L	L anterior superior temporal sulcus	L SUP TEMPORAL	6674
88	[BN] aSTS R	R anterior superior temporal sulcus	R SUP TEMPORAL	9504
89	[BN] A20iv L	L inferior temporal/intermediate ventral area 20	L VISUAL	1759
90	[BN] A20iv R	R inferior temporal/intermediate ventral area 20	R VISUAL	1428
91	[BN] A37elv L	L extreme lateroventral inferior temporal area 37	L VISUAL	1716
92	[BN] A37elv R	R extreme lateroventral inferior temporal area 37	R VISUAL	1663
93	[BN] A20r L	L rostral inferior temporal area 20	L VISUAL	3721
94	[BN] A20r R	R rostral inferior temporal area 20	R VISUAL	3160
95	[BN] A20il L	L intermediate lateral inferior temporal area 20	L VISUAL	3572
96	[BN] A20il R	R intermediate lateral inferior temporal area 20	R VISUAL	3485
97	[BN] A37vl L	L ventrolateral inferior temporal area 37	L VISUAL	3375
98	[BN] A37vl R	R ventrolateral inferior temporal area 37	R VISUAL	2632
99	[BN] A20cl L	L caudolateral inferior temporal area 20	L VISUAL	3922
100	[BN] A20cl R	R caudolateral inferior temporal area 20	R VISUAL	3110
101	[BN] A20cv L	L ventrolateral inferior temporal area 20	L VISUAL	4205
102	[BN] A20cv R	R ventrolateral inferior temporal area 20	R VISUAL	4355
103	[BN] A20rv L	L rostroventral fusiform area 20	L VISUAL	6763
104	[BN] A20rv R	R rostroventral fusiform area 20	R VISUAL	7815
105	[BN] A37mv L	L medioventral fusiform area 37	L VISUAL	534
106	[BN] A37mv R	R medioventral fusiform area 37	R VISUAL	1084
107	[BN] A37lv L	L lateroventral fusiform area 37	L VISUAL	2126
108	[BN] A37lv R	R lateroventral fusiform area 37	R VISUAL	2307
109	[BN] A35/36r L	L rostral parahippocampal area 35/36	L MEDIAL TEMPORAL	119
110	[BN] A35/36r R	R rostral parahippocampal area 35/36	R MEDIAL TEMPORAL	397
111	[BN] A35/36c L	L caudal parahippocampal area 35/36	L MEDIAL TEMPORAL	736
112	[BN] A35/36c R	R caudal parahippocampal area 35/36	R MEDIAL TEMPORAL	1062
113	[BN] TL L	L lateral posterior parahippocampal gyrus	L MEDIAL TEMPORAL	679
114	[BN] TL R	R lateral posterior parahippocampal gyrus	R MEDIAL TEMPORAL	668
115	[BN] A28/34 L	L entorhinal area 28/34	L MEDIAL TEMPORAL	711
116	[BN] A28/34 R	R entorhinal area 28/34	R MEDIAL TEMPORAL	0
117	[BN] TI L	L temporal agranular insula	L INSULA	323
118	[BN] TI R	R temporal agranular insula	R INSULA	410
119	[BN] TH L	L hippocampotemporalis area	L MEDIAL TEMPORAL	933
120	[BN] TH R	R hippocampotemporalis area	R MEDIAL TEMPORAL	1009
121	[BN] rpSTS L	L rostral posterior superior temporal sulcus	L SUP TEMPORAL	2708
122	[BN] rpSTS R	R rostral posterior superior temporal sulcus	R SUP TEMPORAL	2675
123	[BN] cpSTS L	L caudal posterior superior temporal sulcus	L SUP TEMPORAL	2878
124	[BN] cpSTS R	R caudal posterior superior temporal sulcus	R SUP TEMPORAL	2129
125	[BN] A7r L	L rostral superior parietal area 7	L SPL	3069
126	[BN] A7r R	R rostral superior parietal area 7	R SPL	4250
127	[BN] A7c L	L caudal superior parietal area 7	L SPL	3739
128	[BN] A7c R	R caudal superior parietal area 7	R SPL	3884
129	[BN] A5l L	L lateral superior parietal area 5	L SPL	2969
130	[BN] A5l R	R lateral superior parietal area 5	R SPL	1517
131	[BN] A7pc L	L postcentral/superior parietal area 7	L SPL	3805
132	[BN] A7pc R	R postcentral/superior parietal area 7	R SPL	2867
133	[BN] A7ip L	L intraparietal/superior parietal area 7 (hIP3) [**]	L EXTD VESTIBULAR	2482
134	[BN] A7ip R	R intraparietal/superior parietal area 7 (hIP3) [**]	R EXTD VESTIBULAR	2371
135	[BN] A39c L	L caudal inferior parietal area 39 (PGp)	L IPL	6947
136	[BN] A39c R	R caudal inferior parietal area 39 (PGp)	R IPL	7728
137	[BN] A39rd L	L rostrodorsal inferior parietal area 39 (Hip3)	L IPL	5257
138	[BN] A39rd R	R rostrodorsal inferior parietal area 39 (Hip3)	R IPL	7470
139	[BN] A40rd L	L rostrodorsal inferior parietal area 40 (PFt)	L IPL	6459
140	[BN] A40rd R	R rostrodorsal inferior parietal area 40 (PFt)	R IPL	5726
141	[BN] A40c L	L caudal inferior parietal area 40 (PFm)	L IPL	6203
142	[BN] A40c R	R caudal inferior parietal area 40 (PFm)	R IPL	7411
143	[BN] A39rv L	L rostroventral inferior parietal area 39 (PGa)	L IPL	12508
144	[BN] A39rv R	R rostroventral inferior parietal area 39 (PGa)	R IPL	10601
145	[BN] A40rv L	L rostroventral inferior parietal area 40 (PFop)	L IPL	2498
146	[BN] A40rv R	R rostroventral inferior parietal area 40 (PFop)	R IPL	1865
147	[BN] A7m L	L medial precunate area 7	L SPL	3988
148	[BN] A7m R	R medial precunate area 7	R SPL	3630
149	[BN] A5m L	L medial precunate area 5	L SPL	4567
150	[BN] A5m R	R medial precunate area 5	R SPL	5160
151	[BN] dmPOS L	L dorsomedial parieto-occipital sulcus	L POS	7067
152	[BN] dmPOS R	R dorsomedial parieto-occipital sulcus	R POS	8362
153	[BN] A31 L	L precunate area 31	L CINGULATE	6297
154	[BN] A31 R	R precunate area 31	R CINGULATE	7457
155	[BN] A1/2/3ulhf L	L postcentral area 1/2/3 (upper limb/head/face)	L SOMATOSENSORY	4946
156	[BN] A1/2/3ulhf R	R postcentral area 1/2/3 (upper limb/head/face)	R SOMATOSENSORY	5123
157	[BN] A1/2/3tonIa L	L postcentral area 1/2/3 (tongue/larynx)	L SOMATOSENSORY	1748
158	[BN] A1/2/3tonIa R	R postcentral area 1/2/3 (tongue/larynx)	R SOMATOSENSORY	1485
159	[BN] A2 L	L postcentral area 2 [**]	L EXTD VESTIBULAR	1259
160	[BN] A2 R	R postcentral area 2 [**]	R EXTD VESTIBULAR	2961
161	[BN] A1/2/3tru L	L postcentral area 1/2/3 (trunk)	L SOMATOSENSORY	4627
162	[BN] A1/2/3tru R	R postcentral area 1/2/3 (trunk)	R SOMATOSENSORY	3134
163	[BN] G L	L hypergranular insula	L INSULA	1431
164	[BN] G R	R hypergranular insula	R INSULA	753
165	[BN] vIa L	L ventral agranular insula	L INSULA	1836
166	[BN] vIa R	R ventral agranular insula	R INSULA	1706
167	[BN] dIa L	L dorsal agranular insula	L INSULA	1367
168	[BN] dIa R	R dorsal agranular insula	R INSULA	1123
169	[BN] vId/vIg L	L ventral dysgranular/granular insula	L INSULA	2117
170	[BN] vId/vIg R	R ventral dysgranular/granular insula	R INSULA	2108
171	[BN] dIg L	L dorsal granular insula	L INSULA	2000
172	[BN] dIg R	R dorsal granular insula	R INSULA	1379
173	[BN] dId L	L dorsal dysgranular insula	L INSULA	3048
174	[BN] dId R	R dorsal dysgranular insula	R INSULA	2361
175	[BN] A23d L	L dorsal cingulate area 23	L CINGULATE	3640
176	[BN] A23d R	R dorsal cingulate area 23	R CINGULATE	3373
177	[BN] A24rv L	L rostroventral cingulate area 24	L CINGULATE	1447
178	[BN] A24rv R	R rostroventral cingulate area 24	R CINGULATE	2124
179	[BN] A32p L	L pregenual cingulate area 32	L CINGULATE	2596
180	[BN] A32p R	R pregenual cingulate area 32	R CINGULATE	2807
181	[BN] A23v L	L ventral area 23	L CINGULATE	2793
182	[BN] A23v R	R ventral area 23	R CINGULATE	2489
183	[BN] A24cd L	L caudodorsal cingulate area 24	L CINGULATE	2861
184	[BN] A24cd R	R caudodorsal cingulate area 24	R CINGULATE	2169
185	[BN] A23c L	L caudal cingulate area 23 [*]	L VESTIBULAR	4731
186	[BN] A23c R	R caudal cingulate area 23 [*]	R VESTIBULAR	4401
187	[BN] A32sg L	L subgenual cingulate area 32	L CINGULATE	1181
188	[BN] A32sg R	R subgenual cingulate area 32	R CINGULATE	966
189	[BN] cLinG L	L caudal lingual gyrus/medioventral occipital cortex	L VISUAL	0
190	[BN] cLinG R	R caudal lingual gyrus/medioventral occipital cortex	R VISUAL	0
191	[BN] rCunG L	L rostral cuneus gyrus/medioventral occipital cortex	L VISUAL	172
192	[BN] rCunG R	R rostral cuneus gyrus/medioventral occipital cortex	R VISUAL	960
193	[BN] cCunG L	L caudal cuneus gyrus/medioventral occipital cortex	L VISUAL	0
194	[BN] cCunG R	R caudal cuneus gyrus/medioventral occipital cortex	R VISUAL	0
195	[BN] rLinG L	L rostral lingual gyrus/medioventral occipital cortex	L VISUAL	3152
196	[BN] rLinG R	R rostral lingual gyrus/medioventral occipital cortex	R VISUAL	3869
197	[BN] vmPOS L	L ventromedial parieto-occipital sulcus	L POS	4118
198	[BN] vmPOS R	R ventromedial parieto-occipital sulcus	R POS	5046
199	[BN] mOccG L	L middle occipital gyrus/lateral occipital cortex	L VISUAL	0
200	[BN] mOccG R	R middle occipital gyrus/lateral occipital cortex	R VISUAL	858
201	[BN] V5/MT+ L	L visual motion complex MT+/middle temporal area V5	L VISUAL	2656
202	[BN] V5/MT+ R	R visual motion complex MT+/middle temporal area V5	R VISUAL	1240
203	[BN] OPC L	L occipital polar cortex	L VISUAL	0
204	[BN] OPC R	R occipital polar cortex	R VISUAL	0
205	[BN] iOccG L	L inferior occipital gyrus/lateral occipital cortex	L VISUAL	0
206	[BN] iOccG R	R inferior occipital gyrus/lateral occipital cortex	R VISUAL	0
207	[BN] msOccG L	L medial superior occipital gyrus/lateral occipital cortex	L VISUAL	1360
208	[BN] msOccG R	R medial superior occipital gyrus/lateral occipital cortex	R VISUAL	2773
209	[BN] lsOccG L	L lateral superior occipital gyrus/lateral occipital cortex	L VISUAL	4456
210	[BN] lsOccG R	R lateral superior occipital gyrus/lateral occipital cortex	R VISUAL	6131
211	[BN] mAmyg L	L medial amygdala, not otherwise specified	L MEDIAL TEMPORAL	370
212	[BN] mAmyg R	R medial amygdala, not otherwise specified	R MEDIAL TEMPORAL	270
213	[BN] lAmyg L	L lateral amygdala, not otherwise specified	L MEDIAL TEMPORAL	0
214	[BN] lAmyg R	R lateral amygdala, not otherwise specified	R MEDIAL TEMPORAL	448
215	[BN] rHipp L	L rostral hippocampus, not otherwise specified	L MEDIAL TEMPORAL	1565
216	[BN] rHipp R	R rostral hippocampus, not otherwise specified	R MEDIAL TEMPORAL	935
217	[BN] cHipp L	L caudal hippocampus, not otherwise specified	L MEDIAL TEMPORAL	1249
218	[BN] cHipp R	R caudal hippocampus, not otherwise specified	R MEDIAL TEMPORAL	1661
219	[BN] vCa L	L ventral caudate	L BG	3439
220	[BN] vCa R	R ventral caudate	R BG	2526
221	[BN] GP L	L globus pallidus	L BG	2484
222	[BN] GP R	R globus pallidus	R BG	2554
223	[BN] NAC L	L nucleus accumbens	L BG	2554
224	[BN] NAC R	R nucleus accumbens	R BG	3491
225	[BN] vmPu L	L ventromedial putamen	L BG	2754
226	[BN] vmPu R	R ventromedial putamen	R BG	2209
227	[BN] dCa L	L dorsal caudate	L BG	4162
228	[BN] dCa R	R dorsal caudate	R BG	5191
229	[BN] dlPu L	L dorsolateral putamen	L BG	4818

## Sheet: A3 CRB
ROI NUM	ROI LABEL	FULL LABEL	ROI GROUP	VOXEL COUNT
1	[CB] I-IV L	Left I IV	L CEREBELLUM	4332
2	[CB] I-IV R	Right I IV	R CEREBELLUM	4897
3	[CB] V L	Left V	L CEREBELLUM	5604
4	[CB] V R	Right V	R CEREBELLUM	5484
5	[CB] VI L	Left VI	L CEREBELLUM	12098
6	[CB] vermis-VI	Vermis VI	M CEREBELLUM	2386
7	[CB] VI R	Right VI	R CEREBELLUM	10917
8	[CB] crus1 L	Left Crus I	L CEREBELLUM	17810
9	[CB] vermis-crus1	Vermis Crus I	M CEREBELLUM	27
10	[CB] crus1 R	Right Crus I	R CEREBELLUM	17439
11	[CB] crus2 L	Left Crus II	L CEREBELLUM	13519
12	[CB] vermis-crus2	Vermis Crus II	M CEREBELLUM	533
13	[CB] crus2 R	Right Crus II	R CEREBELLUM	12733
14	[CB] VIIb L	Left VIIb	L CEREBELLUM	6953
15	[CB] vermis-VIIb	Vermis VIIb	M CEREBELLUM	246
16	[CB] VIIb R	Right VIIb	R CEREBELLUM	7074
17	[CB] VIIIa L	Left VIIIa	L CEREBELLUM	6858
18	[CB] vermis-VIIIa	Vermis VIIIa	M CEREBELLUM	1568
19	[CB] VIIIa R	Right VIIIa	R CEREBELLUM	6564
20	[CB] VIIIb L	Left VIIIb	L CEREBELLUM	5630
21	[CB] vermis-VIIIb	Vermis VIIIb	M CEREBELLUM	757
22	[CB] VIIIb R	Right VIIIb	R CEREBELLUM	5580
23	[CB] IX L	Left IX	L CEREBELLUM	4496
24	[CB] vermis-IX	Vermis IX	M CEREBELLUM	978
25	[CB] IX R	Right IX	R CEREBELLUM	4738
26	[CB] X L	Left X	L CEREBELLUM	906
27	[CB] vermis-X	Vermis X	M CEREBELLUM	544
28	[CB] X R	Right X	R CEREBELLUM	917
29	[CB] dentateN L	Left Dentate	L CEREBELLUM	2148
30	[CB] dentateN R	Right Dentate	R CEREBELLUM	2308
31	[CB] interpN L	Left Interposed	L CEREBELLUM	304
32	[CB] interpN R	Right Interposed	R CEREBELLUM	313
33	[CB] fastigN L	Left Fastigial	L CEREBELLUM	56
34	[CB] fastigN R	Right Fastigial	R CEREBELLUM	49

## Sheet: B1 TH
ROI NUM	ROI LABEL	FULL LABEL	ROI GROUP	VOXEL COUNT
1	[TH] Pulvinar L	L pulvinar	L THALAMUS	1785
2	[TH] AntPulvinar L	L anterior pulvinar	L THALAMUS	1899
3	[TH] Mediodorsal L	L mediodorsal	L THALAMUS	1820
4	[TH] VLdorsal L	L ventrolateral dorsal	L THALAMUS	1739
5	[TH] MedPulvinar L	L medial pulvinar	L THALAMUS	1413
6	[TH] VAnt L	L ventral anterior	L THALAMUS	2000
7	[TH] VLventral L	L ventrolateral ventral	L THALAMUS	1420
8	[TH] Pulvinar R	R pulvinar	R THALAMUS	1888
9	[TH] AntPulvinar R	R anterior pulvinar	R THALAMUS	1857
10	[TH] Mediodorsal R	R mediodorsal	R THALAMUS	1722
11	[TH] VLdorsal R	R ventrolateral dorsal	R THALAMUS	1619
12	[TH] MedPulvinar R	R medial pulvinar	R THALAMUS	1143
13	[TH] VAnt R	R ventral anterior	R THALAMUS	1874
14	[TH] VLventral R	R ventrolateral ventral	R THALAMUS	1388

## Sheet: B2 BS
ROI NUM	ROI LABEL	FULL LABEL	ROI GROUP	VOXEL COUNT
1	[BS] CRlinRaphe	Caudal-rostral linear raphe	M BRAINSTEM-DIENCEPH	167
2	[BS] CuneiformN L	L cuneiform nucleus	L BRAINSTEM-DIENCEPH	26
3	[BS] CuneiformN R	R cuneiform nucreus	R BRAINSTEM-DIENCEPH	30
4	[BS] DRaphe	dorsal raphe	M BRAINSTEM-DIENCEPH	141
5	[BS] InfCollic L	L inferior colliculus	L BRAINSTEM-DIENCEPH	59
6	[BS] InfCollic R	R inferior colliculus	R BRAINSTEM-DIENCEPH	58
7	[BS] latIMRF L	L lateral inferior medullary reticular formation	L BRAINSTEM-DIENCEPH	281
8	[BS] latIMRF R	R lateral inferior medullary reticular formation	R BRAINSTEM-DIENCEPH	309
9	[BS] medIMRF L	L medial inferior medullary reticular formation	L BRAINSTEM-DIENCEPH	16
10	[BS] medIMRF R	R medial inferior medullary reticular formation	R BRAINSTEM-DIENCEPH	15
11	[BS] InfOlivN L	L inferior olivary nucleus	L BRAINSTEM-DIENCEPH	282
12	[BS] InfOlivN R	R inferior olivary nucleus	R BRAINSTEM-DIENCEPH	267
13	[BS] isthRF L	L isthmic reticular formation	L BRAINSTEM-DIENCEPH	77
14	[BS] isthRF R	R isthmic reticular formation	R BRAINSTEM-DIENCEPH	67
15	[BS] LocCoeruleus L	L locus coeruleus	L BRAINSTEM-DIENCEPH	12
16	[BS] LocCoeruleus R	R locus coeruleus	R BRAINSTEM-DIENCEPH	10
17	[BS] latDorTegN L	L lateral dorsal tegmental nucleus	L BRAINSTEM-DIENCEPH	172
18	[BS] latDorTegN R	R lateral dorsal tegmental nucleus	R BRAINSTEM-DIENCEPH	155
19	[BS] latPBN L	L lateral parabrachial nucleus	L BRAINSTEM-DIENCEPH	62
20	[BS] latPBN R	R lateral parabrachial nucleus	R BRAINSTEM-DIENCEPH	33
21	[BS] mcTegN L	L microcellular tegmental nucleus	L BRAINSTEM-DIENCEPH	42
22	[BS] mvTegN R	R microcellular tegmental nucleus	R BRAINSTEM-DIENCEPH	32
23	[BS] medRaphe	median raphe	M BRAINSTEM-DIENCEPH	2
24	[BS] medPBN L	L medial parabrachial nucleus	L BRAINSTEM-DIENCEPH	66
25	[BS] medPBN R	R medial parabrachial nucleus	R BRAINSTEM-DIENCEPH	75
26	[BS] antMesRF L	L anterior mesencephalic reticular formation	L BRAINSTEM-DIENCEPH	168
27	[BS] antMesRF R	R anterior mesencephalic reticular formation	R BRAINSTEM-DIENCEPH	158
28	[BS] dorsMesRF L	L dorsal mesencephalic reticular formation	L BRAINSTEM-DIENCEPH	200
29	[BS] dorsMesRF R	R dorsal mesencephalic reticular formation	R BRAINSTEM-DIENCEPH	181
30	[BS] latMesRF L	L lateral mesencephalic reticular formation	L BRAINSTEM-DIENCEPH	29
31	[BS] latMesRF R	R lateral mesencephalic reticular formation	R BRAINSTEM-DIENCEPH	29
32	[BS] PAG	periaqueductal grey	M BRAINSTEM-DIENCEPH	450
33	[BS] aParvReticN L	L parvocellular reticular nucleus, alpha part	L BRAINSTEM-DIENCEPH	23
34	[BS] aParvReticN R	R parvocellular reticular nucleus, alpha part	R BRAINSTEM-DIENCEPH	24
35	[BS] ParamedN	paramedian nucleus	M BRAINSTEM-DIENCEPH	33
36	[BS] PontReticN L	L pontine reticular formation	L BRAINSTEM-DIENCEPH	256
37	[BS] PontReticN R	R pontine reticular formation	R BRAINSTEM-DIENCEPH	258
38	[BS] PedPontineN L	L pedunculopontine nucleus	L BRAINSTEM-DIENCEPH	42
39	[BS] PedPontine R	R pedunculopontine nucleus	R BRAINSTEM-DIENCEPH	23
40	[BS] RapheMagN	nucleus raphe magnus	M BRAINSTEM-DIENCEPH	11
41	[BS] RedN1 L	L red nucleus subregion 1	L BRAINSTEM-DIENCEPH	141
42	[BS] RedN1 R	R red nucleus subregion 1	R BRAINSTEM-DIENCEPH	120
43	[BS] RedN2 L	L red nucleus subregion 2	L BRAINSTEM-DIENCEPH	202
44	[BS] RedN2 R	R red nucleus subregion 2	R BRAINSTEM-DIENCEPH	148
45	[BS] RapheObscN	raphe obscurus	M BRAINSTEM-DIENCEPH	41
46	[BS] RaphePallN	raphe pallidus	M BRAINSTEM-DIENCEPH	202
47	[BS] SupCollic L	L superior colliculus	L BRAINSTEM-DIENCEPH	81
48	[BS] SupCollic R	R superior colliculus	R BRAINSTEM-DIENCEPH	69
49	[BS] latSupMedulRF L	L lateral superior medullary reticular formation	L BRAINSTEM-DIENCEPH	53
50	[BS] latSupMedulRF R	R lateral superior medullary reticular formation	R BRAINSTEM-DIENCEPH	64
51	[BS] medSupMedulRF L	L medial superior medullary reticular formation	L BRAINSTEM-DIENCEPH	20
52	[BS] medSupMedulRF R	R medial superior medullary reticular formation	R BRAINSTEM-DIENCEPH	16
53	[BS] SubstNigRetic L	L substantia nigra, pars reticulata	L BRAINSTEM-DIENCEPH	337
54	[BS] SubstNigRetic R	R substantia nigra, pars reticulata	R BRAINSTEM-DIENCEPH	353
55	[BS] SubstNigComp L	L substantia nigra, pars compacta	L BRAINSTEM-DIENCEPH	286
56	[BS] SubstNigComp R	R substantia nigra, pars compacta	R BRAINSTEM-DIENCEPH	173
57	[BS] SupOlivCompl L	L superior olivary complex	L BRAINSTEM-DIENCEPH	24
58	[BS] SupOlivCompl R	R superior olivary complex	R BRAINSTEM-DIENCEPH	21
59	[BS] SubCoeruleus L	L subcoeruleus	L BRAINSTEM-DIENCEPH	55
60	[BS] SubCoeruleus R	R subcoeruleus	R BRAINSTEM-DIENCEPH	46
61	[BS] VestibN L	L vestibular nuclei complex	L VESTIBULAR	201
62	[BS] VestibB R	R vestibular nuclei complex	R VESTIBULAR	188
63	[BS] ViscSensMotN L	L viscero-sensorimotor nuclei complex	L BRAINSTEM-DIENCEPH	114
64	[BS] ViscSensMotN R	R viscero-sensorimotor nuclei complex	R BRAINSTEM-DIENCEPH	111
65	[BS] ventTegArea L	L ventral tegmental area	L BRAINSTEM-DIENCEPH	389
66	[BS] ventTegArea R	R ventral tegmental area	R BRAINSTEM-DIENCEPH	397

## Sheet: B3 DE
ROI NUM	ROI LABEL	FULL LABEL	ROI GROUP	VOXEL COUNT
1	[DE] LGN L	L lateral geniculate nucleus	L BRAINSTEM-DIENCEPH	153
2	[DE] LGN R	R lateral geniculate nucleus	R BRAINSTEM-DIENCEPH	157
3	[DE] MGN L	L medial geniculate nucleus	L BRAINSTEM-DIENCEPH	72
4	[DE] MGN R	R medial geniculate nucleus	R BRAINSTEM-DIENCEPH	63
5	[DE] SubthalN L	L subthalamic nucleus	L BRAINSTEM-DIENCEPH	260
6	[DE] SubthalN R	R subthalamic nucleus	R BRAINSTEM-DIENCEPH	229

## Sheet: B4 HTH
ROI NUM	ROI LABEL	FULL LABEL	ROI GROUP	VOXEL COUNT
1	[HT] MB R	R mammilary body	R HTH+	104
2	[HT] MB L	L mammilary body	L HTH+	99
3	[HT] BNST R	R bed nucleus of the stria terminalis	R HTH+	153
4	[HT] BNST L	L bed nucleus of the stria terminalis	L HTH+	174
5	[HT] NBasalis R	R nucleus baslis	R HTH+	87
6	[HT] NBasalis L	L nucleus basalis	L HTH+	73
7	[HT] Hthal R	R hypothalamus not otherwise specified	R HTH+	579
8	[HT] Hthal L	L hypothalamus not otherwise specified	L HTH+	539
