# Supplementary material for: Eagle-449: A volumetric, whole-brain compilation of brain atlases for vestibular functional MRI research
Source: Sci Data. 2023 Jan 14;10:29. doi: 10.1038/s41597-023-01938-1 (PMC9840609; doi:10.1038/s41597-023-01938-1)
Supplement: Supplementary file 3 — Supplementary Table 2 [file 41597_2023_1938_MOESM3_ESM.xlsx]

## Sheet: hcp_spartial_tfce_lr_vestibular
LineNo	VESTIBULAR	Connection	t(820)	p(FDR)	p(FWE)
1		Cluster 1/690: TFCE 31228.55, p(unc)<0.0001, p(FDR)<0.0001, p(FWE)<0.0001
2		[BS] SubstNigComp L : [BS] SubstNigRetic L	45.71	<0.0001	<0.0001
3		Cluster 2/690: TFCE 30079.99, p(unc)<0.0001, p(FDR)<0.0001, p(FWE)<0.0001
4		[BS] LocCoeruleus R : [BS] medPBN R	44.5	<0.0001	<0.0001
5		[BS] LocCoeruleus R : [BS] SubCoeruleus R	23.17	<0.0001	<0.0001
6		[BS] LocCoeruleus R : [BS] latDorTegN R	19.34	<0.0001	<0.0001
7		Cluster 3/690: TFCE 23870.43, p(unc)<0.0001, p(FDR)<0.0001, p(FWE)<0.0001
8		[BS] SubstNigRetic R : [BS] SubstNigComp R	41.32	<0.0001	<0.0001
9		Cluster 4/690: TFCE 23410.11, p(unc)<0.0001, p(FDR)<0.0001, p(FWE)<0.0001
10		[BS] ParamedN : [BS] medRaphe	41.41	<0.0001	<0.0001
11		Cluster 5/690: TFCE 20554.5, p(unc)<0.0001, p(FDR)<0.0001, p(FWE)<0.0001
12		[BS] medIMRF L : [BS] RapheObscN	38.53	<0.0001	<0.0001
13		[BS] medSupMedulRF L : [BS] RapheObscN	23.89	<0.0001	<0.0001
14		[BS] ventTegArea L : [BS] SubstNigRetic L	9.33	<0.0001	<0.0001
15		[BS] antMesRF L : [BS] SubstNigRetic L	6.19	<0.0001	<0.0001
16		[BS] ventTegArea L : [BS] SubstNigComp L	5.73	<0.0001	<0.0001
17		[BS] RedN2 L : [BS] SubstNigComp L	3.01	0.00268	0.087371
18		[BS] medIMRF L : [BS] PAG	1.71	0.087063	0.630631
19		[BS] antMesRF L : [BS] LocCoeruleus L	1.34	0.180443	0.765991
20		Cluster 6/690: TFCE 18220.76, p(unc)<0.0001, p(FDR)<0.0001, p(FWE)<0.0001
21		[BS] medPBN L : [BS] LocCoeruleus L	34.68	<0.0001	<0.0001
22		[BS] latDorTegN L : [BS] LocCoeruleus L	29.84	<0.0001	<0.0001
23		[BS] RapheMagN : [BS] medPBN L	2.27	0.023236	0.365461
24		Cluster 7/690: TFCE 17566.95, p(unc)<0.0001, p(FDR)<0.0001, p(FWE)<0.0001
25		[BS] RapheObscN : [BS] medIMRF R	37.44	<0.0001	<0.0001
26		[BS] PAG : [BS] medIMRF R	1.86	0.063681	0.566926
27		Cluster 8/690: TFCE 16032.5, p(unc)<0.0001, p(FDR)<0.0001, p(FWE)<0.0001
28		[EI] Vis hOc3d R : [EI] Vis hOc4d R	34.15	<0.0001	<0.0001
29		[EI] Vis hOc2 R : [EI] Vis hOc1 R	30.24	<0.0001	<0.0001
30		[EI] Vis hOc2 R : [EI] Vis hOc3d R	25.37	<0.0001	<0.0001
31		[EI] Vis hOc4v R : [EI] Vis hOc3v R	25.19	<0.0001	<0.0001
32		[EI] Vis hOc4lp R : [EI] Vis hOc3v R	22.38	<0.0001	<0.0001
33		[EI] Vis FG1 R : [EI] Vis hOc4v R	21.75	<0.0001	<0.0001
34		[EI] Vis hOc3v R : [EI] Vis hOc2 R	21.27	<0.0001	<0.0001
35		[BN] vmPOS R : [EI] Vis hOc1 R	15.09	<0.0001	<0.0001
36		[EI] Vis hOc3v R : [EI] Vis hOc1 R	11.99	<0.0001	<0.0001
37		[EI] Vis hOc2 R : [EI] Vis hOc4d R	9.83	<0.0001	<0.0001
38		[EI] Vis hOc4lp R : [EI] Vis hOc4v R	9.43	<0.0001	<0.0001
39		[EI] Vis hOc4lp R : [EI] Vis hOc3d R	9.35	<0.0001	<0.0001
40		[EI] Vis hOc4v R : [EI] Vis hOc2 R	7.17	<0.0001	<0.0001
41		[EI] Vis hOc1 R : [EI] Vis hOc3d R	6.86	<0.0001	<0.0001
42		[EI] Vis hOc4v R : [EI] Vis hOc4d R	5.91	<0.0001	<0.0001
43		[EI] Vis hOc4lp R : [EI] Vis hOc2 R	4.17	<0.0001	0.001914
44		[EI] Vis hOc4v R : [EI] Vis hOc3d R	4.08	<0.0001	0.00268
45		[BN] vmPOS R : [EI] Vis hOc3d R	4.05	<0.0001	0.00302
46		[EI] Vis hOc3v R : [EI] Vis hOc4d R	2.95	0.003316	0.103725
47		[EI] Vis hOc4lp R : [EI] Vis FG1 R	2.59	0.009829	0.221811
48		[EI] Vis hOc4lp R : [EI] Vis hOc1 R	1.99	0.046462	0.504117
49		[EI] Vis FG1 R : [EI] Vis hOc1 R	1.9	0.058215	0.548167
50		Cluster 9/690: TFCE 14827.03, p(unc)<0.0001, p(FDR)<0.0001, p(FWE)<0.0001
51		[EI] Vis hOc3d L : [EI] Vis hOc4d L	33.76	<0.0001	<0.0001
52		[EI] Vis hOc1 L : [EI] Vis hOc2 L	32.28	<0.0001	<0.0001
53		[EI] Vis hOc4la L : [EI] Vis hOc4lp L	26.97	<0.0001	<0.0001
54		[EI] Vis hOc3v L : [EI] Vis hOc4v L	25.07	<0.0001	<0.0001
55		[EI] Vis hOc2 L : [EI] Vis hOc3d L	24.67	<0.0001	<0.0001
56		[EI] Vis hOc3v L : [EI] Vis hOc2 L	23.98	<0.0001	<0.0001
57		[EI] Vis hOc4v L : [EI] Vis FG1 L	21.64	<0.0001	<0.0001
58		[EI] Vis hOc4lp L : [EI] Vis hOc3d L	18.17	<0.0001	<0.0001
59		[EI] Vis hOc4d L : [BN] msOccG L	15.54	<0.0001	<0.0001
60		[EI] Vis hOc4lp L : [EI] Vis hOc3v L	15.5	<0.0001	<0.0001
61		[BN] rLinG L : [BN] A37mv L	13.17	<0.0001	<0.0001
62		[EI] Vis hOc4lp L : [EI] Vis hOc4v L	12.91	<0.0001	<0.0001
63		[EI] Vis hOc4la L : [EI] Vis hOc4v L	11.62	<0.0001	<0.0001
64		[EI] Vis hOc3d L : [BN] rCunG L	11.45	<0.0001	<0.0001
65		[EI] Vis hOc1 L : [EI] Vis hOc3d L	11.31	<0.0001	<0.0001
66		[EI] Vis FG3 L : [EI] Vis FG1 L	11.08	<0.0001	<0.0001
67		[BN] rCunG L : [BN] msOccG L	10.2	<0.0001	<0.0001
68		[EI] Vis hOc3d L : [BN] msOccG L	8.73	<0.0001	<0.0001
69		[EI] Vis hOc4v L : [EI] Vis hOc2 L	8.4	<0.0001	<0.0001
70		[EI] Vis hOc3v L : [EI] Vis hOc1 L	7.7	<0.0001	<0.0001
71		[EI] Vis hOc4lp L : [EI] Vis hOc4d L	7.54	<0.0001	<0.0001
72		[EI] Vis hOc4v L : [BN] rLinG L	6.1	<0.0001	<0.0001
73		[EI] Vis hOc2 L : [EI] Vis hOc4d L	5.93	<0.0001	<0.0001
74		[EI] Vis hOc4v L : [EI] Vis hOc4d L	5.77	<0.0001	<0.0001
75		[EI] Vis hOc1 L : [BN] rLinG L	5.73	<0.0001	<0.0001
76		[EI] Vis hOc4la L : [EI] Vis hOc4d L	5.64	<0.0001	<0.0001
77		[BN] V5/MT+ L : [EI] Vis hOc4d L	5.62	<0.0001	<0.0001
78		[EI] Vis hOc4lp L : [EI] Vis hOc2 L	5.46	<0.0001	<0.0001
79		[EI] Vis hOc2 L : [BN] rLinG L	4.99	<0.0001	<0.0001
80		[EI] Vis hOc4d L : [BN] rLinG L	4.9	<0.0001	<0.0001
81		[EI] Vis hOc3v L : [EI] Vis hOc4d L	4.79	<0.0001	0.000132
82		[BN] rLinG L : [BN] msOccG L	4.29	<0.0001	0.001171
83		[EI] Vis hOc1 L : [EI] Vis hOc4d L	4.28	<0.0001	0.001181
84		[EI] Vis hOc4la L : [EI] Vis hOc3d L	4.04	<0.0001	0.003142
85		[EI] Vis FG3 L : [BN] rLinG L	3.83	0.000137	0.006828
86		[EI] Vis hOc4v L : [EI] Vis hOc1 L	3.59	0.000356	0.016146
87		[EI] Vis hOc4lp L : [EI] Vis FG1 L	3.26	0.00118	0.045071
88		[EI] Vis hOc1 L : [BN] rCunG L	3.18	0.001551	0.056289
89		[EI] Vis FG1 L : [EI] Vis hOc4d L	3.02	0.0026	0.085249
90		[EI] Vis FG1 L : [EI] Vis hOc1 L	2.92	0.003632	0.110739
91		[EI] Vis FG1 L : [BN] rLinG L	2.7	0.00707	0.177719
92		[EI] Vis hOc4la L : [EI] Vis FG1 L	2.63	0.008709	0.204744
93		[EI] Vis hOc6 L : [EI] Vis hOc4d L	2.6	0.009425	0.21587
94		Cluster 10/690: TFCE 14574.78, p(unc)<0.0001, p(FDR)<0.0001, p(FWE)<0.0001
95		[EI] Vis hOc4lp L : [EI] Vis hOc4lp R	34.32	<0.0001	<0.0001
96		Cluster 11/690: TFCE 12562.91, p(unc)<0.0001, p(FDR)<0.0001, p(FWE)<0.0001
97		[BS] SubCoeruleus R : [BS] aParvReticN R	32.73	<0.0001	<0.0001
98		[BS] latDorTegN R : [BS] PontReticN R	20.28	<0.0001	<0.0001
99		[BS] SubCoeruleus R : [BS] PontReticN R	12.59	<0.0001	<0.0001
100		[BS] aParvReticN R : [BS] SupOlivCompl R	12.45	<0.0001	<0.0001
101		[BS] medPBN R : [BS] PontReticN R	8.32	<0.0001	<0.0001
102		Cluster 12/690: TFCE 12254.81, p(unc)<0.0001, p(FDR)<0.0001, p(FWE)<0.0001
103		[EI] Vis hOc1 L : [EI] Vis hOc1 R	32.3	<0.0001	<0.0001
104		[EI] Vis hOc3d L : [EI] Vis hOc3d R	19.1	<0.0001	<0.0001
105		[EI] Vis hOc3d L : [EI] Vis hOc4d R	15.99	<0.0001	<0.0001
106		[EI] Vis hOc4d L : [EI] Vis hOc4d R	15.76	<0.0001	<0.0001
107		[EI] Vis hOc2 L : [EI] Vis hOc2 R	11.91	<0.0001	<0.0001
108		[EI] Vis hOc1 L : [EI] Vis hOc2 R	10.21	<0.0001	<0.0001
109		[EI] Vis hOc2 L : [EI] Vis hOc1 R	9.22	<0.0001	<0.0001
110		[EI] Vis hOc3d L : [EI] Vis hOc2 R	7.74	<0.0001	<0.0001
111		[EI] Vis hOc2 L : [EI] Vis hOc3d R	7.15	<0.0001	<0.0001
112		[EI] Vis hOc1 L : [EI] Vis hOc3d R	3.72	0.000216	0.01032
113		Cluster 13/690: TFCE 11878.25, p(unc)<0.0001, p(FDR)<0.0001, p(FWE)<0.0001
114		[CB] crus2 R : [CB] crus1 R	32.47	<0.0001	<0.0001
115		[CB] crus2 R : [CB] VIIb R	17.04	<0.0001	<0.0001
116		[CB] crus1 R : [CB] VIIb R	15.38	<0.0001	<0.0001
117		[CB] VIIb R : [CB] VIIIa R	15.27	<0.0001	<0.0001
118		[CB] crus1 R : [CB] VIIIa R	6.7	<0.0001	<0.0001
119		[CB] crus2 R : [CB] VIIIa R	4.84	<0.0001	0.000106
120		Cluster 14/690: TFCE 11001.15, p(unc)<0.0001, p(FDR)<0.0001, p(FWE)<0.0001
121	X	[EI] PSC 2 R : [BN] A2 R	28.19	<0.0001	<0.0001
122	X	[BN] A7ip R : [EI] AIPS IP3 R	27.12	<0.0001	<0.0001
123	X	[EI] PSC 2 R : [EI] PSC 3a R	4.89	<0.0001	<0.0001
124	X	[EI] PSC 2 R : [EI] AIPS IP3 R	3.92	<0.0001	0.00498
125	X	[EI] PSC 2 R : [BN] rHipp R	2.38	0.017628	0.315674
126	X	[BN] A7ip R : [BN] A2 R	2.31	0.021083	0.347783
127	X	[EI] IPL PF R : [EI] AIPS IP3 R	2.22	0.026553	0.390495
128	X	[BN] A7ip R : [EI] Amg LB R	1.87	0.062339	0.562516
129	X	[EI] PSC 3a R : [EI] AIPS IP3 R	1.77	0.077664	0.607452
130		Cluster 15/690: TFCE 10684.72, p(unc)<0.0001, p(FDR)<0.0001, p(FWE)<0.0001
131	X	[EI] PSC 2 L : [BN] A2 L	31.3	<0.0001	<0.0001
132		Cluster 16/690: TFCE 10337.43, p(unc)<0.0001, p(FDR)<0.0001, p(FWE)<0.0001
133	X	[BN] A40c L : [EI] IPL PF L	29.47	<0.0001	<0.0001
134	X	[BN] A40rv L : [EI] IPL PF L	21.17	<0.0001	<0.0001
135	X	[BN] A40rd L : [EI] IPL PF L	17.43	<0.0001	<0.0001
136	X	[BN] A40rv L : [EI] IPL PFcm L	10.3	<0.0001	<0.0001
137	X	[BN] A40c L : [BN] A23c L	4.59	<0.0001	0.000319
138	X	[BN] A40c L : [EI] IPL PFcm L	2.96	0.003124	0.099015
139	X	[BN] A39rv L : [EI] IPL PFcm L	2.59	0.009904	0.223036
140		Cluster 17/690: TFCE 10252.6, p(unc)<0.0001, p(FDR)<0.0001, p(FWE)<0.0001
141		[CB] crus2 L : [CB] crus1 L	31.31	<0.0001	<0.0001
142		Cluster 18/690: TFCE 10134.58, p(unc)<0.0001, p(FDR)<0.0001, p(FWE)<0.0001
143		[BN] A7m L : [BN] A7m R	30.22	<0.0001	<0.0001
144		[BN] A7c L : [BN] A7c R	19.55	<0.0001	<0.0001
145		[BN] A5m L : [BN] A5m R	18.78	<0.0001	<0.0001
146		[BN] A7r L : [BN] A7r R	17.29	<0.0001	<0.0001
147		[BN] A7pc L : [BN] A7pc R	13.03	<0.0001	<0.0001
148		[BN] A39rv L : [BN] A39c R	11.17	<0.0001	<0.0001
149		[BN] A7r L : [BN] A7c R	7	<0.0001	<0.0001
150		[BN] A5l L : [BN] A5l R	5.77	<0.0001	<0.0001
151		[BN] A7r L : [BN] A5m R	5.33	<0.0001	<0.0001
152		[BN] A7m L : [BN] A5m R	5.18	<0.0001	<0.0001
153		[BN] A7c L : [BN] A7r R	5.08	<0.0001	<0.0001
154		[BN] A5m L : [BN] A7pc R	3.87	0.000116	0.005895
155		[BN] A7r L : [BN] A7pc R	3.62	0.000317	0.014525
156		[BN] A7c L : [BN] A7m R	3.35	0.000842	0.033934
157		[BN] A5m L : [BN] A39c R	2.9	0.003874	0.116109
158		[BN] A7r L : [BN] A39c R	2.65	0.008165	0.195536
159		Cluster 19/690: TFCE 9804.02, p(unc)<0.0001, p(FDR)<0.0001, p(FWE)<0.0001
160		[BN] A1/2/3ulhf R : [BN] A4hf R	27.95	<0.0001	<0.0001
161		[BN] A1/2/3ulhf R : [BN] A4ul R	26.16	<0.0001	<0.0001
162		[BN] A1/2/3tru R : [BN] A4t R	17.16	<0.0001	<0.0001
163		[BN] A1/2/3tru R : [BN] A4ll R	13.65	<0.0001	<0.0001
164		[BN] A1/2/3ll R : [BN] A4ll R	10.89	<0.0001	<0.0001
165		[BN] A1/2/3tru R : [BN] A4ul R	7.76	<0.0001	<0.0001
166		[BN] A1/2/3ulhf R : [BN] A4ll R	4.17	<0.0001	0.001913
167		Cluster 20/690: TFCE 9520.78, p(unc)<0.0001, p(FDR)<0.0001, p(FWE)<0.0001
168		[BN] A4hf L : [BN] A1/2/3ulhf L	30.03	<0.0001	<0.0001
169		[BN] A4ul L : [BN] A1/2/3tru L	20.04	<0.0001	<0.0001
170		[BN] A4ll L : [BN] A1/2/3ll L	12.62	<0.0001	<0.0001
171		[BN] IFJ L : [BN] A6cvl L	12.56	<0.0001	<0.0001
172		[BN] A6vl L : [BN] A6dl L	11.77	<0.0001	<0.0001
173		[BN] A4ll L : [BN] A6m L	11.16	<0.0001	<0.0001
174		[BN] A6dl L : [BN] A6cdl L	10.59	<0.0001	<0.0001
175		[BN] A6vl L : [BN] A6cdl L	10.41	<0.0001	<0.0001
176		[BN] A6dl L : [BN] A6m L	8.25	<0.0001	<0.0001
177		[BN] A4hf L : [BN] A6cvl L	8.13	<0.0001	<0.0001
178		[BN] A6cdl L : [BN] A6cvl L	8.06	<0.0001	<0.0001
179		[BN] A4hf L : [BN] A6m L	7.41	<0.0001	<0.0001
180		[BN] A6cdl L : [BN] A6m L	7.21	<0.0001	<0.0001
181		[BN] A4ul L : [BN] A6m L	7.08	<0.0001	<0.0001
182		[BN] A4ll L : [BN] A1/2/3tru L	6.92	<0.0001	<0.0001
183		[BN] A6dl L : [BN] A6cvl L	6.45	<0.0001	<0.0001
184		[BN] A4ul L : [BN] A6cdl L	6.3	<0.0001	<0.0001
185		[BN] A4hf L : [BN] A4tl L	6.2	<0.0001	<0.0001
186		[BN] A4hf L : [BN] A6cdl L	6.09	<0.0001	<0.0001
187		[BN] A4t L : [BN] A1/2/3tru L	5.91	<0.0001	<0.0001
188		[BN] A4hf L : [BN] A1/2/3tonIa L	5.89	<0.0001	<0.0001
189		[BN] A6m L : [BN] A4tl L	5.81	<0.0001	<0.0001
190		[BN] IFS L : [BN] A6cvl L	5.63	<0.0001	<0.0001
191		[BN] A4t L : [BN] A6m L	4.44	<0.0001	0.000616
192		[BN] A6cvl L : [BN] A4tl L	4.06	<0.0001	0.002864
193		[BN] A4t L : [BN] A6dl L	3.42	0.000666	0.027777
194		[BN] A4t L : [BN] A6cdl L	3	0.002791	0.090312
195		[BN] A4hf L : [BN] A1/2/3tru L	2.42	0.015853	0.298005
196		[BN] A6m L : [BN] A1/2/3ll L	2.29	0.022011	0.355377
197		[BN] A4t L : [BN] A4tl L	2.21	0.027067	0.394109
198		Cluster 21/690: TFCE 9064.13, p(unc)<0.0001, p(FDR)<0.0001, p(FWE)<0.0001
199		[BS] medIMRF L : [BS] medIMRF R	-30.01	<0.0001	<0.0001
200		[BS] medSupMedulRF L : [BS] medIMRF R	-12.12	<0.0001	<0.0001
201		[BS] PontReticN L : [BS] LocCoeruleus R	-1.81	0.071385	0.589865
202		[CB] I-IV L : [BS] LocCoeruleus R	-1.3	0.194992	0.777866
203		[BS] PontReticN L : [BS] medIMRF R	-1.04	0.296738	0.846727
204		Cluster 22/690: TFCE 8216.88, p(unc)<0.0001, p(FDR)<0.0001, p(FWE)<0.0001
205		[BN] A4hf L : [BN] A4hf R	28.46	<0.0001	<0.0001
206		[BN] A4ll L : [BN] A4ll R	24.61	<0.0001	<0.0001
207		[BN] A6m L : [BN] A6m R	18.77	<0.0001	<0.0001
208		[BN] A6cvl L : [BN] A6cvl R	14.95	<0.0001	<0.0001
209		[BN] A4ul L : [BN] A4ul R	14.34	<0.0001	<0.0001
210		[BN] A6cdl L : [BN] A6cdl R	11.67	<0.0001	<0.0001
211		[BN] A4tl L : [BN] A4tl R	11.43	<0.0001	<0.0001
212		[BN] A6dl L : [BN] A6dl R	11.3	<0.0001	<0.0001
213		[BN] A4t L : [BN] A4ll R	7.3	<0.0001	<0.0001
214		[BN] A4hf L : [BN] A6m R	6.77	<0.0001	<0.0001
215		[BN] A4t L : [BN] A4t R	6.68	<0.0001	<0.0001
216		[BN] A6dl L : [BN] A6cdl R	6.41	<0.0001	<0.0001
217		[BN] A6m L : [BN] A4tl R	6.11	<0.0001	<0.0001
218		[BN] A6m L : [BN] A8m R	6.07	<0.0001	<0.0001
219		[BN] A4tl L : [BN] A6m R	5.88	<0.0001	<0.0001
220		[BN] A6cvl L : [BN] A6cdl R	5.78	<0.0001	<0.0001
221		[BN] A4ll L : [BN] A4t R	5.71	<0.0001	<0.0001
222		[BN] A4ul L : [BN] A4t R	5.27	<0.0001	<0.0001
223		[BN] A4hf L : [BN] A4ul R	4.58	<0.0001	0.000343
224		[BN] A4ul L : [BN] A4ll R	4.22	<0.0001	0.001541
225		[BN] A4hf L : [BN] A4t R	4.11	<0.0001	0.002409
226		[BN] A6dl L : [BN] A6m R	4.04	<0.0001	0.003108
227		[BN] A6vl L : [BN] A6cdl R	3.76	0.000179	0.008721
228		[BN] A6cdl L : [BN] A6cvl R	3.36	0.000814	0.032909
229		[BN] A4tl L : [BN] A8m R	3.29	0.001043	0.040568
230		[BN] A6cdl L : [BN] A6dl R	3.1	0.002025	0.069699
231		[BN] A6cdl L : [BN] A4ul R	2.89	0.003999	0.118939
232		[BN] A6dl L : [BN] A6cvl R	2.82	0.004874	0.137445
233		[BN] A6m L : [BN] A4hf R	2.81	0.00512	0.142336
234		[BN] A6cdl L : [BN] A4tl R	2.7	0.007011	0.176905
235		[BN] A4hf L : [BN] A8m R	2.61	0.009254	0.213253
236		[BN] A6vl L : [BN] A8m R	2.32	0.020585	0.343174
237		[BN] A6cvl L : [BN] A6dl R	2.18	0.029475	0.412276
238		Cluster 23/690: TFCE 7971.61, p(unc)<0.0001, p(FDR)<0.0001, p(FWE)<0.0001
239		[BN] A1/2/3ulhf R : [EI] PSC 3b R	29.55	<0.0001	<0.0001
240		[BN] A1/2/3tonIa R : [EI] OP4 R	18.57	<0.0001	<0.0001
241		[BN] A1/2/3tru R : [EI] PSC 3b R	12.31	<0.0001	<0.0001
242		[EI] OP4 R : [EI] OP1 R	12.15	<0.0001	<0.0001
243		[BN] A1/2/3tonIa R : [EI] OP3 R	9.71	<0.0001	<0.0001
244		[BN] A1/2/3ulhf R : [EI] OP4 R	7.86	<0.0001	<0.0001
245		[EI] OP3 R : [EI] OP4 R	7.33	<0.0001	<0.0001
246		[BN] A1/2/3ulhf R : [EI] OP3 R	6.14	<0.0001	<0.0001
247		[EI] OP3 R : [EI] OP1 R	5.8	<0.0001	<0.0001
248		[BN] A1/2/3tonIa R : [EI] OP1 R	5.64	<0.0001	<0.0001
249		[BN] A1/2/3tru R : [BN] A1/2/3ll R	5.25	<0.0001	<0.0001
250		[BN] A1/2/3ulhf R : [BN] A1/2/3tru R	5.05	<0.0001	<0.0001
251		[BN] A1/2/3ulhf R : [EI] OP1 R	4.02	<0.0001	0.003379
252		[EI] OP4 R : [EI] PSC 3b R	3.65	0.00028	0.013026
253		[BN] A1/2/3ulhf R : [BN] A1/2/3tonIa R	3.47	0.000543	0.023291
254		[BN] A1/2/3ll R : [EI] PSC 3b R	3.13	0.001802	0.063542
255		[BN] A1/2/3tonIa R : [EI] PSC 3b R	2.89	0.003917	0.117193
256		[BN] A20cl R : [EI] OP1 R	1.5	0.134111	0.71153
257		Cluster 24/690: TFCE 7432.11, p(unc)<0.0001, p(FDR)<0.0001, p(FWE)<0.0001
258		[BS] RedN2 L : [BS] RedN1 L	27.37	<0.0001	<0.0001
259		[BS] ventTegArea L : [BS] RedN1 L	17.02	<0.0001	<0.0001
260		[BS] antMesRF L : [BS] RedN1 L	13.15	<0.0001	<0.0001
261		[BS] ventTegArea L : [BS] RedN2 L	8.85	<0.0001	<0.0001
262		[BS] antMesRF L : [BS] ventTegArea L	3.78	0.000167	0.00819
263		[BS] medIMRF L : [BS] aParvReticN L	1.38	0.167586	0.752342
264		[BS] antMesRF L : [BS] aParvReticN L	0.96	0.335274	0.863673
265		Cluster 25/690: TFCE 7260.64, p(unc)<0.0001, p(FDR)<0.0001, p(FWE)<0.0001
266		[BN] dmPOS L : [BN] dmPOS R	26.76	<0.0001	<0.0001
267		[BN] vmPOS L : [BN] vmPOS R	20.18	<0.0001	<0.0001
268		[BN] vmPOS L : [BN] dmPOS R	6.63	<0.0001	<0.0001
269		[BN] dmPOS L : [BN] vmPOS R	4.05	<0.0001	0.002987
270		[BN] dmPOS L : [EI] Vis hOc4lp R	2.63	0.008661	0.204053
271		Cluster 26/690: TFCE 7132.8, p(unc)<0.0001, p(FDR)<0.0001, p(FWE)<0.0001
272		[BN] NAC L : [HT] NBasalis L	27.86	<0.0001	<0.0001
273		[BN] GP L : [HT] NBasalis L	1.22	0.22348	0.800846
274		[BN] GP L : [HT] BNST L	1.19	0.235399	0.810073
275		Cluster 27/690: TFCE 6882.08, p(unc)<0.0001, p(FDR)<0.0001, p(FWE)<0.0001
276		[CB] crus1 L : [CB] crus1 R	25.55	<0.0001	<0.0001
277		[CB] crus2 L : [CB] crus2 R	20.14	<0.0001	<0.0001
278		[CB] crus1 L : [CB] crus2 R	8.36	<0.0001	<0.0001
279		[CB] crus2 L : [CB] crus1 R	7.29	<0.0001	<0.0001
280		[CB] crus1 L : [CB] VIIb R	3.18	0.00151	0.055021
281		[CB] crus2 L : [CB] VIIb R	2.53	0.011478	0.245524
282		Cluster 28/690: TFCE 6759.22, p(unc)<0.0001, p(FDR)<0.0001, p(FWE)<0.0001
283		[BS] PontReticN L : [BS] latDorTegN L	23.68	<0.0001	<0.0001
284		[BS] medSupMedulRF L : [BS] RapheMagN	23.23	<0.0001	<0.0001
285		[BS] medIMRF L : [BS] latIMRF L	22.76	<0.0001	<0.0001
286		[BS] medSupMedulRF L : [BS] ViscSensMotN L	16.84	<0.0001	<0.0001
287		[BS] medIMRF L : [BS] ViscSensMotN L	12.67	<0.0001	<0.0001
288		[BS] PontReticN L : [BS] medPBN L	10.75	<0.0001	<0.0001
289		[BS] medIMRF L : [BS] InfOlivN L	10.43	<0.0001	<0.0001
290		[BS] medSupMedulRF L : [BS] SupOlivCompl L	9.91	<0.0001	<0.0001
291		[BS] PontReticN L : [BS] RapheMagN	6.61	<0.0001	<0.0001
292		[BS] medSupMedulRF L : [BS] InfOlivN L	5.57	<0.0001	<0.0001
293		[BS] medSupMedulRF L : [BS] latDorTegN L	1.68	0.092772	0.644206
294		Cluster 29/690: TFCE 6734.3, p(unc)<0.0001, p(FDR)<0.0001, p(FWE)<0.0001
295		[BN] A1/2/3ulhf L : [EI] PSC 3b L	27.27	<0.0001	<0.0001
296		[BN] A1/2/3tonIa L : [EI] OP4 L	24.26	<0.0001	<0.0001
297		[BN] A1/2/3tonIa L : [EI] OP3 L	14.25	<0.0001	<0.0001
298		[BN] A1/2/3ll L : [BN] A1/2/3tru L	10.47	<0.0001	<0.0001
299		[EI] OP4 L : [EI] OP1 L	10.25	<0.0001	<0.0001
300		[BN] A1/2/3tonIa L : [EI] OP1 L	8.23	<0.0001	<0.0001
301		[BN] A1/2/3ulhf L : [BN] A1/2/3tonIa L	8.2	<0.0001	<0.0001
302		[BN] A1/2/3tru L : [EI] PSC 3b L	6.75	<0.0001	<0.0001
303		[EI] OP3 L : [EI] OP1 L	6.62	<0.0001	<0.0001
304		[EI] OP1 L : [EI] PSC 3b L	6.5	<0.0001	<0.0001
305		[BN] A1/2/3ulhf L : [EI] OP4 L	6.13	<0.0001	<0.0001
306		[EI] OP3 L : [EI] OP4 L	5.99	<0.0001	<0.0001
307		[BN] A4tl L : [BN] A1/2/3tonIa L	5.06	<0.0001	<0.0001
308		[BN] A1/2/3ulhf L : [BN] A1/2/3tru L	4.28	<0.0001	0.001185
309		[BN] A1/2/3tonIa L : [EI] PSC 3b L	3.17	0.001589	0.057442
310		[EI] OP4 L : [EI] PSC 3b L	2.44	0.014721	0.28566
311		Cluster 30/690: TFCE 6707.38, p(unc)<0.0001, p(FDR)<0.0001, p(FWE)<0.0001
312	X	[EI] Vis hOc4la R : [EI] Vis hOc5 R	25.22	<0.0001	<0.0001
313		[EI] Vis hOc4la R : [EI] Vis FG2 R	19.04	<0.0001	<0.0001
314	X	[BN] V5/MT+ R : [EI] Vis hOc5 R	14.67	<0.0001	<0.0001
315		[BN] V5/MT+ R : [EI] Vis hOc4la R	13.42	<0.0001	<0.0001
316		[EI] Vis hOc4d R : [EI] Vis hOc4la R	8	<0.0001	<0.0001
317		[EI] Vis hOc4la R : [EI] Vis FG4 R	7.07	<0.0001	<0.0001
318		[BN] V5/MT+ R : [EI] Vis FG2 R	4.88	<0.0001	<0.0001
319		[EI] Vis hOc3d R : [EI] Vis hOc4la R	3.86	0.000123	0.006226
320	X	[EI] Vis hOc4d R : [EI] Vis hOc5 R	3.79	0.000164	0.008049
321		Cluster 31/690: TFCE 6481.48, p(unc)<0.0001, p(FDR)<0.0001, p(FWE)<0.0001
322		[BN] A1/2/3ulhf L : [BN] A1/2/3ulhf R	26.07	<0.0001	<0.0001
323		[BN] A1/2/3ll L : [BN] A1/2/3ll R	11.57	<0.0001	<0.0001
324		[BN] A1/2/3ll L : [BN] A1/2/3tru R	7.37	<0.0001	<0.0001
325		[BN] A1/2/3ll L : [BN] A1/2/3ulhf R	3.51	0.000475	0.020807
326		Cluster 32/690: TFCE 6420.72, p(unc)<0.0001, p(FDR)<0.0001, p(FWE)<0.0001
327		[BN] A23d L : [BN] A23d R	25.81	<0.0001	<0.0001
328		[BN] A32p L : [BN] A32p R	14.46	<0.0001	<0.0001
329		[BN] A31 L : [BN] A23d R	2.14	0.032587	0.431816
330		[BN] A23d L : [BN] A32p R	1.71	0.088256	0.633263
331		[BN] A32p L : [BN] A23d R	1.38	0.167412	0.752152
332		Cluster 33/690: TFCE 6120.73, p(unc)<0.0001, p(FDR)<0.0001, p(FWE)<0.0001
333		[BN] rHipp L : [BN] cHipp L	26.89	<0.0001	<0.0001
334		[BN] TH L : [BN] rHipp L	4.57	<0.0001	0.000362
335		[BN] TL L : [BN] TH L	4.34	<0.0001	0.000945
336		Cluster 34/690: TFCE 5884.94, p(unc)<0.0001, p(FDR)<0.0001, p(FWE)<0.0001
337		[BN] TE1.0/TE1.2 L : [BN] A41/42 L	21.71	<0.0001	<0.0001
338		[BN] aSTS L : [BN] A21r L	20.07	<0.0001	<0.0001
339		[BN] aSTS L : [BN] A21c L	19.01	<0.0001	<0.0001
340		[BN] rpSTS L : [BN] aSTS L	17.39	<0.0001	<0.0001
341		[BN] A22c L : [BN] aSTS L	17.01	<0.0001	<0.0001
342		[BN] A22r L : [BN] aSTS L	15.22	<0.0001	<0.0001
343		[BN] A22c L : [BN] A41/42 L	15.02	<0.0001	<0.0001
344		[BN] A22r L : [BN] A22c L	14.23	<0.0001	<0.0001
345		[BN] rpSTS L : [BN] A22c L	14.09	<0.0001	<0.0001
346		[BN] TE1.0/TE1.2 L : [BN] A22r L	12.54	<0.0001	<0.0001
347		[BN] cpSTS L : [BN] A22c L	11.79	<0.0001	<0.0001
348		[BN] A38l L : [BN] A22r L	11.63	<0.0001	<0.0001
349		[BN] A38m L : [BN] A38l L	10.83	<0.0001	<0.0001
350		[BN] A38l L : [BN] TE1.0/TE1.2 L	10.43	<0.0001	<0.0001
351		[BN] cpSTS L : [BN] aSTS L	7.44	<0.0001	<0.0001
352		[BN] rpSTS L : [BN] A22r L	5.19	<0.0001	<0.0001
353		[BN] A21c L : [BN] A21r L	4.93	<0.0001	<0.0001
354		[BN] A38l L : [BN] aSTS L	4.37	<0.0001	0.000818
355		[BN] rpSTS L : [BN] A21c L	4.17	<0.0001	0.001915
356		[BN] TE1.0/TE1.2 L : [BN] A22c L	3.58	0.000367	0.016584
357		[BN] A41/42 L : [EI] Ins Ig1 L	3.48	0.000523	0.022583
358		[BN] A38l L : [BN] A22c L	3.42	0.000668	0.027852
359		[BN] A38m L : [BN] aSTS L	3.41	0.000676	0.028139
360		[BN] A22r L : [BN] A41/42 L	3.36	0.000827	0.033417
361		[BN] A21c L : [BN] dId L	3.09	0.002052	0.070499
362		[BN] cpSTS L : [BN] A41/42 L	3.08	0.002105	0.071953
363		[BN] A41/42 L : [EI] Ins Ig2 L	2.67	0.007802	0.189998
364		[BN] rpSTS L : [BN] A21r L	2.61	0.009126	0.211438
365		[BN] cpSTS L : [BN] A22r L	2.51	0.012356	0.257081
366		Cluster 35/690: TFCE 5867.82, p(unc)<0.0001, p(FDR)<0.0001, p(FWE)<0.0001
367	X	[EI] Vis hOc5 L : [BN] V5/MT+ L	25.68	<0.0001	<0.0001
368	X	[EI] Vis hOc5 L : [EI] Vis hOc4la L	24.37	<0.0001	<0.0001
369		[EI] Vis FG2 L : [EI] Vis hOc4la L	19.08	<0.0001	<0.0001
370		[EI] Vis FG4 L : [EI] Vis FG3 L	11.52	<0.0001	<0.0001
371		[EI] Vis FG2 L : [EI] Vis hOc4lp L	8.9	<0.0001	<0.0001
372		[EI] Vis FG2 L : [BN] V5/MT+ L	6	<0.0001	<0.0001
373		[EI] Vis FG4 L : [BN] V5/MT+ L	3.9	0.000106	0.005399
374		[EI] Vis FG2 L : [EI] Vis FG3 L	3.68	0.000244	0.011518
375		[EI] Vis FG4 L : [EI] Vis hOc4la L	2.61	0.009353	0.214912
376		Cluster 36/690: TFCE 5848.88, p(unc)<0.0001, p(FDR)<0.0001, p(FWE)<0.0001
377		[EI] Cing p32 R : [BN] A14m R	23.16	<0.0001	<0.0001
378		[EI] Cing p32 R : [BN] A10m R	21.25	<0.0001	<0.0001
379		[EI] Cing p32 R : [BN] A11m R	3.42	0.000655	0.027396
380		Cluster 37/690: TFCE 5788.36, p(unc)<0.0001, p(FDR)<0.0001, p(FWE)<0.0001
381		[BN] A22c R : [BN] A41/42 R	23.89	<0.0001	<0.0001
382		[BN] rpSTS R : [BN] cpSTS R	20.14	<0.0001	<0.0001
383		[BN] rpSTS R : [BN] aSTS R	18.56	<0.0001	<0.0001
384		[BN] A21r R : [BN] aSTS R	18.2	<0.0001	<0.0001
385		[BN] TE1.0/TE1.2 R : [BN] A41/42 R	15.42	<0.0001	<0.0001
386		[BN] A22c R : [BN] A22r R	14.68	<0.0001	<0.0001
387		[BN] A38m R : [BN] A38l R	14.2	<0.0001	<0.0001
388		[BN] A38l R : [BN] TE1.0/TE1.2 R	13.77	<0.0001	<0.0001
389		[BN] TE1.0/TE1.2 R : [BN] A22c R	12.96	<0.0001	<0.0001
390		[BN] A21c R : [BN] aSTS R	12.44	<0.0001	<0.0001
391		[BN] cpSTS R : [BN] aSTS R	9.25	<0.0001	<0.0001
392		[BN] aSTS R : [BN] A38l R	8.38	<0.0001	<0.0001
393		[BN] A21r R : [BN] A38l R	8.3	<0.0001	<0.0001
394		[BN] A21r R : [BN] A38m R	7.59	<0.0001	<0.0001
395		[BN] A38l R : [BN] A22r R	6.66	<0.0001	<0.0001
396		[BN] TE1.0/TE1.2 R : [BN] A22r R	5.53	<0.0001	<0.0001
397		[BN] A21r R : [BN] rpSTS R	5.24	<0.0001	<0.0001
398		[BN] aSTS R : [BN] A38m R	4.68	<0.0001	0.000215
399		[BN] A21c R : [BN] A21r R	4.11	<0.0001	0.002372
400		[BN] A38l R : [BN] A22c R	3.01	0.002649	0.086569
401		[BN] cpSTS R : [BN] A38l R	2.34	0.019547	0.334115
402		[BN] A21c R : [BN] A38m R	1.85	0.064398	0.569266
403		Cluster 38/690: TFCE 5556.98, p(unc)<0.0001, p(FDR)<0.0001, p(FWE)<0.0001
404	X	[BN] A39rd L : [EI] AIPS IP3 L	25.24	<0.0001	<0.0001
405	X	[BN] A39c L : [EI] AIPS IP3 L	6.26	<0.0001	<0.0001
406	X	[BN] A39c L : [BN] A7ip L	5.32	<0.0001	<0.0001
407	X	[BN] A39rd L : [BN] A7ip L	3.02	0.002615	0.085666
408	X	[BN] A39rd L : [EI] PSC 3a L	2.04	0.041727	0.481431
409	X	[BN] A40c L : [EI] AIPS IP3 L	1.68	0.092649	0.643963
410		Cluster 39/690: TFCE 5226.89, p(unc)<0.0001, p(FDR)<0.0001, p(FWE)<0.0001
411	X	[BN] A40rd L : [EI] PSC 2 L	25.08	<0.0001	<0.0001
412		Cluster 40/690: TFCE 5138.25, p(unc)<0.0001, p(FDR)<0.0001, p(FWE)<0.0001
413		[BN] A39rv L : [BN] A40c L	22.06	<0.0001	<0.0001
414		[BN] A40rd L : [BN] A40rv L	17.53	<0.0001	<0.0001
415		[BN] A39rv L : [BN] A39c L	15.51	<0.0001	<0.0001
416		[BN] A39rv L : [BN] A39rd L	14.08	<0.0001	<0.0001
417		[BN] A7c L : [BN] A39c L	12.74	<0.0001	<0.0001
418		[BN] A5l L : [BN] A40rd L	11.18	<0.0001	<0.0001
419		[BN] dmPOS L : [BN] A39rd L	7.74	<0.0001	<0.0001
420		[BN] dmPOS L : [BN] A39c L	7.28	<0.0001	<0.0001
421		[BN] A7m L : [BN] A39rd L	7.01	<0.0001	<0.0001
422	X	[BN] A37dl L : [BN] A40c L	6.57	<0.0001	<0.0001
423		[BN] A7c L : [BN] A39rd L	6.06	<0.0001	<0.0001
424		[BN] A7pc L : [BN] A40rv L	5.57	<0.0001	<0.0001
425		[BN] A7m L : [BN] A39c L	5.1	<0.0001	<0.0001
426	X	[BN] A37dl L : [BN] A39c L	4.61	<0.0001	0.000301
427		[BN] A7r L : [BN] A39c L	4.47	<0.0001	0.000546
428		[BN] A40rd L : [BN] A40c L	4.19	<0.0001	0.001762
429		[BN] A7c L : [BN] A40rd L	4.1	<0.0001	0.002477
430	X	[BN] A37dl L : [BN] A40rv L	4.06	<0.0001	0.002927
431		[BN] vmPOS L : [BN] A39c L	3.78	0.000167	0.00819
432		[BN] A5m L : [BN] A39c L	3.37	0.000792	0.032161
433		[BN] A7m L : [BN] A40c L	3.11	0.001947	0.067556
434		[BN] A5m L : [BN] A40c L	3.09	0.002083	0.071325
435		[BN] A39rv L : [BN] A40rv L	2.9	0.003793	0.114365
436		[BN] A7r L : [BN] A40rd L	2.77	0.005656	0.15207
437		[BN] A40rd L : [BN] A39rd L	2.64	0.008564	0.20225
438		[BN] A40rd L : [BN] A39c L	2.42	0.015728	0.296512
439		[BN] A20rv L : [BN] A39c L	2.39	0.017113	0.310533
440		[BN] A5l L : [BN] A39rd L	2.33	0.019954	0.337667
441		[BN] A5m L : [EI] Cing p32 L	2.29	0.022406	0.358466
442		[BN] dmPOS L : [EI] Cing p32 L	1.73	0.083438	0.62275
443		Cluster 41/690: TFCE 4929.47, p(unc)<0.0001, p(FDR)<0.0001, p(FWE)<0.0001
444		[BN] dmPOS R : [BN] vmPOS R	24.27	<0.0001	<0.0001
445		[BN] A40c R : [BN] A39rv R	20.83	<0.0001	<0.0001
446		[BN] A39rv R : [BN] A39c R	15.7	<0.0001	<0.0001
447		[BN] A7pc R : [BN] A7r R	15.34	<0.0001	<0.0001
448		[BN] A7c R : [BN] A7r R	13.89	<0.0001	<0.0001
449		[BN] A39rv R : [BN] A39rd R	13.43	<0.0001	<0.0001
450		[BN] A40rv R : [BN] A40rd R	12	<0.0001	<0.0001
451		[BN] A40rd R : [BN] A40c R	11.44	<0.0001	<0.0001
452		[BN] A39rv R : [BN] A7m R	11.3	<0.0001	<0.0001
453		[BN] A39rd R : [BN] A7m R	11.12	<0.0001	<0.0001
454		[BN] A7m R : [BN] A5m R	11.09	<0.0001	<0.0001
455		[BN] A39rd R : [BN] A39c R	11.01	<0.0001	<0.0001
456		[BN] A40c R : [BN] A39rd R	10.68	<0.0001	<0.0001
457		[BN] A39c R : [BN] dmPOS R	10.39	<0.0001	<0.0001
458		[BN] A5m R : [BN] A7r R	10.23	<0.0001	<0.0001
459		[BN] A39rd R : [BN] A7c R	9.67	<0.0001	<0.0001
460		[BN] A7m R : [BN] A7c R	9.38	<0.0001	<0.0001
461		[BN] A39c R : [BN] A5m R	9.01	<0.0001	<0.0001
462		[BN] A40rd R : [BN] A39rd R	8.64	<0.0001	<0.0001
463		[BN] A39c R : [BN] A7c R	8.53	<0.0001	<0.0001
464		[BN] A7c R : [BN] dmPOS R	7.54	<0.0001	<0.0001
465		[BN] A7m R : [BN] dmPOS R	6.6	<0.0001	<0.0001
466		[BN] A39rd R : [BN] dmPOS R	6.46	<0.0001	<0.0001
467		[BN] A5l R : [BN] A7r R	6.18	<0.0001	<0.0001
468		[BN] A39c R : [BN] A7r R	5.99	<0.0001	<0.0001
469		[BN] A5m R : [BN] A7c R	5.14	<0.0001	<0.0001
470		[BN] A7pc R : [BN] A5l R	5.04	<0.0001	<0.0001
471		[BN] A5m R : [BN] dmPOS R	5	<0.0001	<0.0001
472		[BN] A39c R : [BN] A7m R	4.99	<0.0001	<0.0001
473		[BN] A39c R : [BN] vmPOS R	4.75	<0.0001	0.000156
474		[BN] A5m R : [BN] A7pc R	4.48	<0.0001	0.000527
475		[BN] A39rv R : [BN] dmPOS R	3.79	0.000159	0.00783
476		[BN] A40c R : [BN] A7m R	3.65	0.000283	0.013151
477		[BN] A40c R : [BN] A5m R	3.65	0.000283	0.013153
478		[BN] A7r R : [BN] vmPOS R	3.52	0.000454	0.020003
479		[BN] A5l R : [BN] A7c R	3.11	0.001921	0.066862
480		[BN] A7m R : [BN] A7r R	2.31	0.020939	0.346359
481		[BN] A5m R : [BN] vmPOS R	2.29	0.022377	0.358142
482		[BN] A39rv R : [BN] A5m R	1.83	0.067775	0.579561
483		[BN] A7c R : [EI] Vis hOc4lp R	1.75	0.08135	0.617352
484		[BN] A39rd R : [BN] vmPOS R	1.55	0.121097	0.692236
485		[BN] A39rd R : [BN] A7pc R	1.51	0.131284	0.707025
486		Cluster 42/690: TFCE 4853.95, p(unc)<0.0001, p(FDR)<0.0001, p(FWE)<0.0001
487		[BS] RedN1 R : [BS] RedN2 R	22.09	<0.0001	<0.0001
488		[BS] RedN1 R : [BS] ventTegArea R	19.92	<0.0001	<0.0001
489		[BS] RedN1 R : [BS] antMesRF R	12.76	<0.0001	<0.0001
490		[BS] ventTegArea R : [BS] antMesRF R	7.68	<0.0001	<0.0001
491		[BS] ventTegArea R : [BS] RedN2 R	1.78	0.075495	0.601197
492		Cluster 43/690: TFCE 4794.1, p(unc)<0.0001, p(FDR)<0.0001, p(FWE)<0.0001
493		[BN] A10m L : [EI] Cing p32 L	23.17	<0.0001	<0.0001
494		[BN] A14m L : [EI] Cing p32 L	14.97	<0.0001	<0.0001
495		[BN] A9m L : [EI] Cing p32 L	9.67	<0.0001	<0.0001
496		[BN] A9/46d L : [EI] Cing p32 L	3.18	0.001507	0.054935
497		[BN] A9m L : [EI] Cing p24ab L	2.39	0.016886	0.308412
498		[BN] A9/46d L : [EI] Cing p24ab L	1.47	0.141756	0.721699
499		Cluster 44/690: TFCE 4591.64, p(unc)<0.0001, p(FDR)<0.0001, p(FWE)<0.0001
500		[BS] PAG : [BS] DRaphe	23.74	<0.0001	<0.0001
501		[BS] DRaphe : [BS] CRlinRaphe	11.22	<0.0001	<0.0001
502		[BS] DRaphe : [BS] ParamedN	4.34	<0.0001	0.00096
503		Cluster 45/690: TFCE 4577.74, p(unc)<0.0001, p(FDR)<0.0001, p(FWE)<0.0001
504		[BN] A9m L : [BN] A9m R	22.44	<0.0001	<0.0001
505		[BN] A9/46d L : [BN] A9/46d R	18.75	<0.0001	<0.0001
506		[BN] A9m L : [BN] A9l R	5.21	<0.0001	<0.0001
507		[BN] A10m L : [BN] A9m R	2.87	0.004158	0.122356
508		[BN] A46 L : [BN] A9/46d R	1.9	0.057766	0.547133
509		[BN] A14m L : [BN] A9/46d R	1.86	0.063333	0.565905
510		[BN] A9/46d L : [BN] A9l R	1.51	0.131663	0.70743
511		[BN] A9/46d L : [BN] A9m R	1.32	0.186151	0.77107
512		[BN] A9m L : [BN] A9/46d R	1	0.316802	0.854914
513		Cluster 46/690: TFCE 4573.35, p(unc)<0.0001, p(FDR)<0.0001, p(FWE)<0.0001
514		[BS] CuneiformN L : [BS] SupCollic L	22.38	<0.0001	<0.0001
515		[BS] CuneiformN L : [BS] InfCollic L	16.52	<0.0001	<0.0001
516		[BS] CuneiformN L : [BS] isthRF L	14.56	<0.0001	<0.0001
517		Cluster 47/690: TFCE 4521.82, p(unc)<0.0001, p(FDR)<0.0001, p(FWE)<0.0001
518		[EI] Vis hOc4la L : [EI] Vis hOc4la R	22.8	<0.0001	<0.0001
519		[EI] Vis hOc4la L : [EI] Vis FG2 R	5.11	<0.0001	<0.0001
520	X	[EI] Vis hOc4la L : [EI] Vis hOc5 R	4.16	<0.0001	0.001956
521		[EI] Vis hOc4la L : [EI] Vis FG4 R	3.14	0.00174	0.061821
522		[EI] Vis hOc4lp L : [EI] Vis hOc4la R	1.85	0.065228	0.571987
523		[EI] Vis hOc4la L : [BN] V5/MT+ R	1.28	0.199405	0.782084
524		[EI] Vis FG3 L : [EI] Vis FG4 R	1.08	0.279446	0.836588
525		Cluster 48/690: TFCE 4256.14, p(unc)<0.0001, p(FDR)<0.0001, p(FWE)<0.0001
526		[BS] aParvReticN L : [BS] SubCoeruleus L	22.9	<0.0001	<0.0001
527		[BS] aParvReticN L : [BS] CuneiformN L	1.07	0.285701	0.840662
528		Cluster 49/690: TFCE 4244.4, p(unc)<0.0001, p(FDR)<0.0001, p(FWE)<0.0001
529		[BN] mAmyg R : [EI] Amg CM R	19.23	<0.0001	<0.0001
530		[EI] Amg MF R : [EI] Amg CM R	18.93	<0.0001	<0.0001
531		[BN] mAmyg R : [EI] Amg SF R	17.6	<0.0001	<0.0001
532		[EI] Amg MF R : [EI] Amg SF R	14.11	<0.0001	<0.0001
533		[EI] Amg CM R : [EI] Amg SF R	1.43	0.153092	0.734661
534		Cluster 50/690: TFCE 4200.47, p(unc)<0.0001, p(FDR)<0.0001, p(FWE)<0.0001
535		[BN] dCa L : [BN] dCa R	21.66	<0.0001	<0.0001
536		[BN] vCa L : [BN] dCa R	12.39	<0.0001	<0.0001
537		[BN] vCa L : [BN] vCa R	12.23	<0.0001	<0.0001
538		[BN] vmPu L : [BN] vmPu R	11.4	<0.0001	<0.0001
539		[BN] dlPu L : [BN] vmPu R	8.98	<0.0001	<0.0001
540		[BN] dlPu L : [BN] GP R	6.37	<0.0001	<0.0001
541		[BN] vCa L : [BN] NAC R	6.2	<0.0001	<0.0001
542		[BN] GP L : [BN] vmPu R	5.4	<0.0001	<0.0001
543		[BN] vmPu L : [BN] vCa R	4.12	<0.0001	0.002289
544		[BN] GP L : [BN] GP R	3.69	0.000242	0.011449
545		[BN] dCa L : [BN] vCa R	3.49	0.000508	0.022017
546		[BN] dlPu L : [BN] NAC R	2.7	0.006999	0.17668
547		[BN] vmPu L : [BN] GP R	2.68	0.007602	0.186902
548		[BN] vmPu L : [BN] dCa R	2.29	0.022446	0.358864
549		Cluster 51/690: TFCE 4179.92, p(unc)<0.0001, p(FDR)<0.0001, p(FWE)<0.0001
550		[EI] HC DG R : [EI] HC CA R	23.24	<0.0001	<0.0001
551		Cluster 52/690: TFCE 4157.89, p(unc)<0.0001, p(FDR)<0.0001, p(FWE)<0.0001
552		[EI] Vis hOc4lp R : [EI] Vis hOc4la R	22.68	<0.0001	<0.0001
553		Cluster 53/690: TFCE 4134.47, p(unc)<0.0001, p(FDR)<0.0001, p(FWE)<0.0001
554		[BN] A31 L : [BN] A31 R	23.36	<0.0001	<0.0001
555		[BN] A24cd L : [BN] A24cd R	14.87	<0.0001	<0.0001
556		[BN] A24rv L : [BN] A24cd R	6.09	<0.0001	<0.0001
557		[BN] A24cd L : [BN] A32p R	4.55	<0.0001	0.000388
558		[BN] A31 L : [BN] A23v R	1.95	0.051027	0.524084
559		[BN] A24rv L : [BN] A23v R	1.73	0.083552	0.623106
560		Cluster 54/690: TFCE 4039.01, p(unc)<0.0001, p(FDR)<0.0001, p(FWE)<0.0001
561		[BN] TE1.0/TE1.2 L : [BN] TE1.0/TE1.2 R	21.33	<0.0001	<0.0001
562		[BN] A38l L : [BN] A38l R	17.3	<0.0001	<0.0001
563		[BN] A22c L : [BN] A22c R	12.27	<0.0001	<0.0001
564		[BN] TE1.0/TE1.2 L : [BN] A22c R	11.57	<0.0001	<0.0001
565		[BN] TE1.0/TE1.2 L : [BN] A41/42 R	10.74	<0.0001	<0.0001
566		[BN] A38m L : [BN] A38m R	10.36	<0.0001	<0.0001
567		[BN] A22r L : [BN] A22c R	8.77	<0.0001	<0.0001
568		[BN] A38l L : [BN] TE1.0/TE1.2 R	6.82	<0.0001	<0.0001
569		[BN] A38m L : [BN] A38l R	5.92	<0.0001	<0.0001
570		[BN] A22r L : [BN] A22r R	5.8	<0.0001	<0.0001
571		[BN] A38l L : [BN] A38m R	5.66	<0.0001	<0.0001
572		[BN] A22c L : [BN] A22r R	4.65	<0.0001	0.000243
573		[BN] TE1.0/TE1.2 L : [BN] A38l R	3.63	0.000299	0.013798
574		[BN] cpSTS L : [BN] A38l R	2.23	0.025968	0.386342
575		[BN] A38m L : [BN] TE1.0/TE1.2 R	1.43	0.154281	0.736022
576		Cluster 55/690: TFCE 3943.77, p(unc)<0.0001, p(FDR)<0.0001, p(FWE)<0.0001
577		[BN] A40c L : [BN] A40c R	23.14	<0.0001	<0.0001
578		[BN] A39c L : [BN] A39c R	19.41	<0.0001	<0.0001
579		[BN] A39rd L : [BN] A39rd R	18.21	<0.0001	<0.0001
580		[BN] A39c L : [BN] A39rd R	9.59	<0.0001	<0.0001
581		[BN] A40c L : [BN] A39rv R	4.48	<0.0001	0.000532
582		[BN] A39rd L : [BN] A39rv R	2.97	0.00308	0.097869
583		Cluster 56/690: TFCE 3940.98, p(unc)<0.0001, p(FDR)<0.0001, p(FWE)<0.0001
584	X	[EI] PSC 3b L : [EI] PSC 2 L	21.32	<0.0001	<0.0001
585	X	[EI] PSC 3b L : [BN] A2 L	16.12	<0.0001	<0.0001
586	X	[EI] OP1 L : [EI] PIC L	9.12	<0.0001	<0.0001
587	X	[EI] OP1 L : [EI] PSC 2 L	8.2	<0.0001	<0.0001
588	X	[EI] OP1 L : [BN] A2 L	6.45	<0.0001	<0.0001
589	X	[EI] PSC 3b L : [EI] PSC 3a L	5.93	<0.0001	<0.0001
590		Cluster 57/690: TFCE 3932.81, p(unc)<0.0001, p(FDR)<0.0001, p(FWE)<0.0001
591		[BN] lsOccG L : [BN] A39c L	21.6	<0.0001	<0.0001
592		[BN] A20cl L : [BN] A39rd L	14.04	<0.0001	<0.0001
593		[BN] A37vl L : [BN] A39c L	11.21	<0.0001	<0.0001
594		[BN] mOccG L : [BN] A39c L	10.38	<0.0001	<0.0001
595		[BN] A20cl L : [BN] A39c L	5.34	<0.0001	<0.0001
596		[BN] A37elv L : [BN] A39c L	4.76	<0.0001	0.000152
597		[BN] A37vl L : [BN] A39rd L	4.38	<0.0001	0.0008
598		[BN] A20cl L : [BN] A40c L	3.99	<0.0001	0.0038
599		Cluster 58/690: TFCE 3922.24, p(unc)<0.0001, p(FDR)<0.0001, p(FWE)<0.0001
600	X	[EI] IPL PF R : [BN] A40rv R	22.69	<0.0001	<0.0001
601	X	[EI] IPL PF R : [BN] A40c R	17.94	<0.0001	<0.0001
602	X	[EI] PSC 2 R : [BN] A40rd R	12.94	<0.0001	<0.0001
603	X	[EI] IPL PFcm R : [BN] A40rv R	12.5	<0.0001	<0.0001
604	X	[EI] IPL PF R : [BN] A40rd R	9.83	<0.0001	<0.0001
605	X	[BN] A7ip R : [BN] A40rd R	3.65	0.000279	0.012989
606		Cluster 59/690: TFCE 3916.98, p(unc)<0.0001, p(FDR)<0.0001, p(FWE)<0.0001
607		[BN] dmPOS L : [BN] vmPOS L	22.79	<0.0001	<0.0001
608	X	[BN] A37dl L : [BN] A39rv L	14.87	<0.0001	<0.0001
609		[BN] A7pc L : [BN] A7r L	14.38	<0.0001	<0.0001
610		[BN] A7r L : [BN] A7c L	13.38	<0.0001	<0.0001
611		[BN] A7m L : [BN] A39rv L	10.31	<0.0001	<0.0001
612		[BN] A7m L : [BN] A5m L	10.04	<0.0001	<0.0001
613		[BN] dmPOS L : [BN] A7c L	8.82	<0.0001	<0.0001
614		[BN] A7m L : [BN] A7c L	8.73	<0.0001	<0.0001
615		[BN] A7m L : [BN] A7r L	8.64	<0.0001	<0.0001
616		[BN] A5m L : [BN] A7pc L	8	<0.0001	<0.0001
617		[BN] A5m L : [BN] A7r L	7.59	<0.0001	<0.0001
618		[BN] dmPOS L : [BN] A7m L	6.98	<0.0001	<0.0001
619		[BN] A7pc L : [BN] A5l L	6.34	<0.0001	<0.0001
620		[BN] A5l L : [BN] A7r L	4.11	<0.0001	0.002389
621		[BN] vmPOS L : [BN] A39rv L	3.75	0.000193	0.009337
622		[BN] vmPOS L : [BN] A5m L	3.48	0.000532	0.02292
623		[BN] dmPOS L : [BN] A39rv L	3.41	0.000684	0.028432
624		[BN] A5m L : [BN] A39rv L	3.29	0.001047	0.040678
625	X	[BN] A37dl L : [BN] A5m L	3.24	0.001222	0.046364
626		[BN] A5l L : [BN] A7c L	3.02	0.002614	0.085662
627	X	[BN] A37dl L : [BN] A7m L	2.21	0.027441	0.397291
628		[BN] A5m L : [BN] A7c L	2.14	0.032587	0.431816
629		Cluster 60/690: TFCE 3902.23, p(unc)<0.0001, p(FDR)<0.0001, p(FWE)<0.0001
630		[BS] latIMRF R : [BS] ViscSensMotN R	21.69	<0.0001	<0.0001
631		[BS] InfCollic R : [BS] CuneiformN R	16.7	<0.0001	<0.0001
632		[BS] SupCollic R : [BS] CuneiformN R	5.8	<0.0001	<0.0001
633		[BS] PedPontine R : [BS] ViscSensMotN R	1.8	0.071985	0.591455
634		Cluster 61/690: TFCE 3900.6, p(unc)<0.0001, p(FDR)<0.0001, p(FWE)<0.0001
635		[BN] A9/46d L : [BN] A46 L	19.89	<0.0001	<0.0001
636		[BN] A46 L : [BN] A10l L	18.85	<0.0001	<0.0001
637		[BN] A11m L : [BN] A14m L	11.64	<0.0001	<0.0001
638		[BN] A14m L : [BN] A10m L	11.09	<0.0001	<0.0001
639		[BN] A10m L : [BN] A9m L	10.9	<0.0001	<0.0001
640		[BN] A10m L : [BN] A9/46d L	5.48	<0.0001	<0.0001
641		[BN] A10m L : [BN] A46 L	4.98	<0.0001	<0.0001
642		[BN] A10m L : [BN] A10l L	4.33	<0.0001	0.000972
643		[BN] A9m L : [BN] A10l L	3.67	0.000256	0.012039
644		[BN] A14m L : [BN] A9/46d L	3.5	0.000488	0.021251
645		[BN] A9m L : [BN] A9/46d L	3.36	0.000826	0.033388
646		[BN] A11m L : [BN] A10m L	3.31	0.000984	0.038596
647		[BN] A9/46d L : [BN] A10l L	3.27	0.001107	0.042707
648		[BN] A10m L : [EI] OFC Fo1 L	3.2	0.001423	0.05242
649		[BN] A9m L : [BN] A46 L	2.74	0.006322	0.164713
650		Cluster 62/690: TFCE 3842.95, p(unc)<0.0001, p(FDR)<0.0001, p(FWE)<0.0001
651	X	[BN] A37vl L : [BN] A37dl L	22.61	<0.0001	<0.0001
652		[BN] A37vl L : [BN] A20rv L	3.5	0.000494	0.021485
653		Cluster 63/690: TFCE 3817.25, p(unc)<0.0001, p(FDR)<0.0001, p(FWE)<0.0001
654		[BN] IFS R : [BN] A9/46v R	21.39	<0.0001	<0.0001
655		[BN] A11m R : [BN] A14m R	13.47	<0.0001	<0.0001
656		[BN] A11m R : [BN] A10m R	12.19	<0.0001	<0.0001
657		[BN] A11m R : [EI] OFC Fo1 R	9.86	<0.0001	<0.0001
658		[BN] A10m R : [BN] A14m R	6.75	<0.0001	<0.0001
659		[BN] A10m R : [BN] A46 R	5.55	<0.0001	<0.0001
660		[BN] A11m R : [BN] A10l R	4.43	<0.0001	0.000634
661		Cluster 64/690: TFCE 3795.26, p(unc)<0.0001, p(FDR)<0.0001, p(FWE)<0.0001
662		[EI] HC CA L : [EI] HC DG L	22.03	<0.0001	<0.0001
663		[BN] cHipp L : [EI] HC DG L	12.67	<0.0001	<0.0001
664		[BN] cHipp L : [EI] HC CA L	12.21	<0.0001	<0.0001
665		[BN] TL L : [BN] A35/36c L	11.25	<0.0001	<0.0001
666		[EI] HC Subc L : [EI] HC CA L	9.68	<0.0001	<0.0001
667		[BN] cHipp L : [EI] HC Subc L	8.87	<0.0001	<0.0001
668		[BN] TL L : [EI] HC Subc L	7.67	<0.0001	<0.0001
669		[EI] HC Subc L : [EI] HC DG L	6.85	<0.0001	<0.0001
670		[BN] TH L : [EI] HC Subc L	6.84	<0.0001	<0.0001
671		[BN] TL L : [EI] HC CA L	5.16	<0.0001	<0.0001
672		[BN] A35/36c L : [EI] HC Subc L	4.44	<0.0001	0.000613
673		[EI] HC DG L : [BN] A28/34 L	3.15	0.001676	0.060087
674		[EI] HC Subc L : [BN] A28/34 L	3.03	0.002554	0.084058
675		[BN] rHipp L : [EI] HC CA L	2.91	0.003675	0.111589
676		[BN] rHipp L : [BN] A28/34 L	2.79	0.005413	0.147586
677		[BN] A35/36c L : [BN] A28/34 L	2.55	0.011085	0.240102
678		[EI] HC CA L : [BN] A28/34 L	2.37	0.01785	0.317451
679		Cluster 65/690: TFCE 3787.37, p(unc)<0.0001, p(FDR)<0.0001, p(FWE)<0.0001
680		[EI] Cing p24c R : [BN] A32sg R	19.69	<0.0001	<0.0001
681		[BN] A32sg R : [EI] Cing p24ab R	17.68	<0.0001	<0.0001
682		[EI] Cing p32 R : [EI] Cing p24c R	14.1	<0.0001	<0.0001
683		[EI] Cing p24c R : [EI] Cing p24ab R	13.75	<0.0001	<0.0001
684		[BN] A24rv R : [EI] Cing p24ab R	9.07	<0.0001	<0.0001
685		[EI] Cing s24 R : [EI] Cing s32 R	7.8	<0.0001	<0.0001
686		[BN] A24rv R : [BN] A32sg R	7.31	<0.0001	<0.0001
687		[EI] Cing p32 R : [BN] A32sg R	7.21	<0.0001	<0.0001
688		[BN] A24rv R : [EI] Cing s24 R	3.88	0.000113	0.005732
689		[EI] Cing p32 R : [EI] Cing s32 R	3.87	0.000117	0.005964
690		[EI] Cing s24 R : [EI] Cing 25 R	3.87	0.00012	0.006062
691		[EI] Cing p24ab R : [EI] Cing s24 R	3.73	0.000204	0.0098
692		[EI] Cing p32 R : [BN] A24rv R	3.64	0.000288	0.013333
693		[EI] Cing p32 R : [EI] Cing p24ab R	3.49	0.000516	0.022307
694		Cluster 66/690: TFCE 3733.34, p(unc)<0.0001, p(FDR)<0.0001, p(FWE)<0.0001
695		[BN] A40c L : [BN] A39rd L	22.17	<0.0001	<0.0001
696		[BN] A39rd L : [BN] A39c L	6.09	<0.0001	<0.0001
697		[BN] A40c L : [EI] Cing p32 L	2.03	0.042707	0.486745
698		[BN] A40c L : [EI] Cing p24ab L	0.98	0.328501	0.860409
699		Cluster 67/690: TFCE 3725.43, p(unc)<0.0001, p(FDR)<0.0001, p(FWE)<0.0001
700		[BN] A10l R : [BN] A46 R	21.2	<0.0001	<0.0001
701		[BN] A9/46v R : [BN] A46 R	14.18	<0.0001	<0.0001
702		[BN] A9/46v R : [BN] A10l R	10.27	<0.0001	<0.0001
703		Cluster 68/690: TFCE 3609.34, p(unc)<0.0001, p(FDR)<0.0001, p(FWE)<0.0001
704		[BN] A8dl L : [BN] A8vl L	21.34	<0.0001	<0.0001
705		[BN] A9/46v L : [BN] IFS L	20.78	<0.0001	<0.0001
706		[BN] A45r L : [BN] A12/47l L	16.99	<0.0001	<0.0001
707		[EI] OP9 L : [BN] A45c L	15.23	<0.0001	<0.0001
708		[BN] A45c L : [BN] IFS L	14.07	<0.0001	<0.0001
709		[BN] IFJ L : [BN] IFS L	14.07	<0.0001	<0.0001
710		[BN] A44v L : [BN] A45c L	13.19	<0.0001	<0.0001
711		[BN] A45r L : [BN] IFS L	12.95	<0.0001	<0.0001
712		[BN] A12/47o L : [BN] A12/47l L	12.69	<0.0001	<0.0001
713		[BN] A9/46v L : [BN] IFJ L	10.94	<0.0001	<0.0001
714		[EI] OP9 L : [BN] A45r L	10.49	<0.0001	<0.0001
715		[BN] A45r L : [BN] A45c L	10.09	<0.0001	<0.0001
716		[BN] A11l L : [BN] A12/47o L	9.38	<0.0001	<0.0001
717		[BN] A8vl L : [BN] IFJ L	9.31	<0.0001	<0.0001
718		[BN] A9/46v L : [BN] A8vl L	9.18	<0.0001	<0.0001
719		[BN] A45r L : [BN] A9/46v L	8.19	<0.0001	<0.0001
720		[BN] A8m L : [BN] IFJ L	7.87	<0.0001	<0.0001
721		[BN] A44v L : [BN] A8m L	7.62	<0.0001	<0.0001
722		[BN] A44op L : [BN] A45r L	6.99	<0.0001	<0.0001
723		[BN] A45c L : [BN] A12/47l L	6.87	<0.0001	<0.0001
724		[BN] A44d L : [BN] A45r L	6.02	<0.0001	<0.0001
725		[BN] A44v L : [BN] A45r L	5.64	<0.0001	<0.0001
726		[BN] A44d L : [BN] A9/46v L	5.49	<0.0001	<0.0001
727		[BN] A45c L : [BN] IFJ L	5.36	<0.0001	<0.0001
728		[BN] A45r L : [BN] IFJ L	5.13	<0.0001	<0.0001
729		[BN] A12/47l L : [BN] IFS L	4.64	<0.0001	0.00026
730		[BN] A45c L : [BN] A8m L	4.62	<0.0001	0.000288
731		[BN] A8m L : [BN] A8dl L	4.6	<0.0001	0.000317
732		[BN] A12/47l L : [BN] IFJ L	4.46	<0.0001	0.000564
733		[BN] A44d L : [BN] A45c L	3.84	0.000135	0.006737
734		[BN] A8dl L : [BN] IFJ L	3.76	0.000183	0.008879
735		[BN] A11l L : [BN] A9/46v L	3.68	0.000253	0.011874
736		[BN] A12/47o L : [BN] IFS L	3.54	0.000428	0.01897
737		[BN] A11l L : [BN] A8vl L	3.26	0.001142	0.043842
738		[BN] A8m L : [BN] A12/47l L	3.21	0.001376	0.051047
739		[BN] A44v L : [BN] A9/46v L	3.16	0.001647	0.059223
740		[BN] A9/46v L : [BN] A8dl L	3.09	0.002073	0.071045
741		[BN] A45r L : [BN] A12/47o L	2.97	0.003043	0.096949
742		[BN] A45c L : [BN] A12/47o L	2.63	0.008595	0.202821
743		[BN] A9/46v L : [BN] A12/47o L	2.54	0.011313	0.243186
744		[BN] A8dl L : [BN] A4ul L	2.29	0.02222	0.357009
745		[BN] A9/46v L : [BN] A12/47l L	2.26	0.024254	0.373399
746		[BN] A8m L : [BN] IFS L	2.23	0.026301	0.388761
747		[BN] A44d L : [BN] A8dl L	2.18	0.029273	0.410811
748		[BN] A8vl L : [BN] A4ul L	1.72	0.08616	0.628677
749		Cluster 69/690: TFCE 3536.58, p(unc)<0.0001, p(FDR)<0.0001, p(FWE)<0.0001
750		[BS] medSupMedulRF R : [BS] ViscSensMotN R	21.03	<0.0001	<0.0001
751		[BS] isthRF R : [BS] CuneiformN R	14.39	<0.0001	<0.0001
752		[BS] mvTegN R : [BS] CuneiformN R	10.89	<0.0001	<0.0001
753		[BS] antMesRF R : [BS] SubstNigRetic R	5.66	<0.0001	<0.0001
754		[BS] isthRF R : [BS] ViscSensMotN R	1.46	0.144847	0.72552
755		[BS] medSupMedulRF R : [BS] CuneiformN R	1.31	0.190482	0.774343
756		Cluster 70/690: TFCE 3523.58, p(unc)<0.0001, p(FDR)<0.0001, p(FWE)<0.0001
757		[BS] SupOlivCompl R : [BS] latSupMedulRF R	22	<0.0001	<0.0001
758		Cluster 71/690: TFCE 3487.54, p(unc)<0.0001, p(FDR)<0.0001, p(FWE)<0.0001
759	X	[BN] A37dl L : [BN] cpSTS L	21.73	<0.0001	<0.0001
760		[BN] dmPOS L : [BN] A23v L	14	<0.0001	<0.0001
761		[BN] vmPOS L : [BN] A23v L	10.49	<0.0001	<0.0001
762	X	[BN] A37dl L : [BN] rpSTS L	7.44	<0.0001	<0.0001
763		[BN] A20rv L : [BN] A38m L	3.81	0.000148	0.007358
764		[BN] A20rv L : [BN] A38l L	2.69	0.007386	0.18328
765		[BN] A20rv L : [BN] A23v L	2.61	0.009343	0.214792
766		Cluster 72/690: TFCE 3445.84, p(unc)<0.0001, p(FDR)<0.0001, p(FWE)<0.0001
767	X	[BN] A2 R : [BN] A1/2/3ulhf R	21.23	<0.0001	<0.0001
768	X	[EI] AIPS IP3 R : [BN] A20cl R	2.33	0.019892	0.337324
769		Cluster 73/690: TFCE 3425.82, p(unc)<0.0001, p(FDR)<0.0001, p(FWE)<0.0001
770		[EI] Vis hOc4d R : [BN] msOccG R	21.37	<0.0001	<0.0001
771		[BN] vmPOS R : [BN] rCunG R	15.43	<0.0001	<0.0001
772		[EI] Vis hOc4lp R : [BN] mOccG R	15.29	<0.0001	<0.0001
773		[EI] Vis hOc4d R : [BN] mOccG R	14.89	<0.0001	<0.0001
774		[BN] vmPOS R : [BN] rLinG R	12.63	<0.0001	<0.0001
775		[EI] Vis hOc3d R : [BN] rCunG R	10.87	<0.0001	<0.0001
776		[BN] dmPOS R : [BN] msOccG R	10.41	<0.0001	<0.0001
777		[EI] Vis hOc4d R : [BN] lsOccG R	10.37	<0.0001	<0.0001
778		[EI] Vis FG1 R : [EI] Vis FG3 R	10.36	<0.0001	<0.0001
779		[BN] vmPOS R : [BN] msOccG R	10.31	<0.0001	<0.0001
780		[EI] Vis hOc4lp R : [BN] lsOccG R	10.11	<0.0001	<0.0001
781		[EI] Vis hOc4la R : [BN] lsOccG R	9.43	<0.0001	<0.0001
782		[EI] Vis hOc1 R : [BN] rCunG R	7.42	<0.0001	<0.0001
783		[EI] Vis hOc4v R : [BN] mOccG R	5.9	<0.0001	<0.0001
784		[EI] Vis hOc1 R : [BN] rLinG R	4.86	<0.0001	<0.0001
785		[EI] Vis FG1 R : [BN] rLinG R	4.72	<0.0001	0.000179
786		[EI] Vis hOc3d R : [BN] msOccG R	4.72	<0.0001	0.000184
787		[EI] Vis FG1 R : [BN] lsOccG R	4.6	<0.0001	0.000308
788		[EI] Vis hOc4la R : [BN] rLinG R	4.29	<0.0001	0.001139
789		[BN] V5/MT+ R : [BN] lsOccG R	4.18	<0.0001	0.001823
790		[EI] Vis hOc4v R : [BN] rLinG R	4.17	<0.0001	0.001907
791		[EI] Vis hOc4d R : [BN] rLinG R	4.06	<0.0001	0.002943
792		[EI] Vis hOc2 R : [BN] rCunG R	3.98	<0.0001	0.003978
793		[EI] Vis hOc3v R : [BN] rLinG R	3.61	0.000324	0.01482
794	X	[EI] Vis hOc5 R : [BN] lsOccG R	3.51	0.000472	0.020714
795		[EI] Vis hOc4la R : [BN] mOccG R	3.48	0.00053	0.022847
796		[EI] Vis hOc4v R : [BN] lsOccG R	3.45	0.00059	0.025058
797		[EI] Vis FG1 R : [BN] mOccG R	3.38	0.000755	0.030898
798		[BN] V5/MT+ R : [BN] mOccG R	2.95	0.003304	0.103391
799		[EI] Vis FG2 R : [BN] lsOccG R	2.38	0.017338	0.312705
800		[EI] Vis hOc4v R : [EI] Vis FG3 R	2.15	0.032238	0.430029
801		Cluster 74/690: TFCE 3418.08, p(unc)<0.0001, p(FDR)<0.0001, p(FWE)<0.0001
802		[BN] rCunG L : [BN] rCunG R	19.22	<0.0001	<0.0001
803		[BN] msOccG L : [BN] msOccG R	18.57	<0.0001	<0.0001
804		[EI] Vis hOc4d L : [BN] mOccG R	9.81	<0.0001	<0.0001
805		[BN] rLinG L : [BN] rLinG R	9.11	<0.0001	<0.0001
806		[EI] Vis hOc4d L : [BN] lsOccG R	8.83	<0.0001	<0.0001
807		[BN] rCunG L : [BN] msOccG R	4.79	<0.0001	0.000135
808		Cluster 75/690: TFCE 3174.31, p(unc)<0.0001, p(FDR)<0.0001, p(FWE)<0.0001
809	X	[EI] PIC R : [EI] IPL PFcm R	21.55	<0.0001	<0.0001
810	X	[EI] PIC R : [EI] IPL PF R	6.55	<0.0001	<0.0001
811	X	[EI] OP2 R : [EI] IPL PFcm R	1.79	0.074126	0.597369
812	X	[BS] VestibB R : [EI] IPL PF R	1.4	0.162216	0.745312
813		Cluster 76/690: TFCE 3132.53, p(unc)<0.0001, p(FDR)<0.0001, p(FWE)<0.0001
814	X	[EI] AIPS IP3 R : [BN] A40rd R	19.36	<0.0001	<0.0001
815	X	[BN] A2 R : [BN] A40rd R	17.37	<0.0001	<0.0001
816	X	[BN] A2 R : [BN] A40rv R	12.24	<0.0001	<0.0001
817	X	[EI] AIPS IP3 R : [BN] A40c R	5.1	<0.0001	<0.0001
818		[BN] rHipp R : [BN] A23v R	1.87	0.061327	0.558848
819		Cluster 77/690: TFCE 3104.65, p(unc)<0.0001, p(FDR)<0.0001, p(FWE)<0.0001
820		[BN] aSTS L : [BN] aSTS R	20.54	<0.0001	<0.0001
821		[BN] aSTS L : [BN] A21r R	9.34	<0.0001	<0.0001
822		[BN] A22c L : [BN] aSTS R	8.17	<0.0001	<0.0001
823		[BN] A22r L : [BN] aSTS R	6.98	<0.0001	<0.0001
824		[BN] A22c L : [BN] rpSTS R	3.41	0.000691	0.028679
825		[BN] A22c L : [BN] cpSTS R	3.36	0.000827	0.033423
826		[BN] aSTS L : [BN] rpSTS R	2.84	0.004612	0.13216
827		[BN] A22r L : [BN] rpSTS R	2.72	0.006651	0.170421
828		[BN] aSTS L : [BN] A21c R	1.71	0.087748	0.632076
829		[BN] A22r L : [BN] cpSTS R	1.68	0.092464	0.643609
830		[BN] A22c L : [EI] Ins Id7 R	1.6	0.109429	0.674225
831		[BN] aSTS L : [BN] dIa R	1.59	0.113129	0.680134
832		[BN] A22r L : [EI] Ins Id7 R	1.49	0.137789	0.716709
833		[BN] A22r L : [BN] A21r R	1.35	0.178865	0.763945
834		[BN] A41/42 L : [BN] cpSTS R	1.14	0.253092	0.821299
835		Cluster 78/690: TFCE 3102.2, p(unc)<0.0001, p(FDR)<0.0001, p(FWE)<0.0001
836		[BS] PontReticN L : [BS] ParamedN	21.04	<0.0001	<0.0001
837		[BS] PontReticN L : [BS] CRlinRaphe	1.76	0.078082	0.60853
838		[BS] PontReticN L : [BS] medRaphe	1.37	0.169857	0.755073
839		Cluster 79/690: TFCE 3075.5, p(unc)<0.0001, p(FDR)<0.0001, p(FWE)<0.0001
840		[BN] aSTS R : [BN] A22r R	19.99	<0.0001	<0.0001
841		[BN] aSTS R : [BN] A22c R	10.64	<0.0001	<0.0001
842		[BN] cpSTS R : [BN] A22c R	8.62	<0.0001	<0.0001
843		[BN] rpSTS R : [BN] A22r R	7.95	<0.0001	<0.0001
844		[BN] cpSTS R : [BN] A41/42 R	5.2	<0.0001	<0.0001
845		[BN] rpSTS R : [BN] A22c R	3.61	0.000324	0.014826
846		[BN] aSTS R : [EI] Cing p32 R	3.09	0.002069	0.070927
847		[BN] cpSTS R : [BN] A22r R	2.32	0.02038	0.341063
848		[BN] A38m R : [BN] A24rv R	2.24	0.025122	0.380172
849		[BN] aSTS R : [BN] A41/42 R	1.93	0.054208	0.5359
850		[BN] A38m R : [EI] Cing p32 R	1.65	0.098512	0.654962
851		Cluster 80/690: TFCE 3023.85, p(unc)<0.0001, p(FDR)<0.0001, p(FWE)<0.0001
852		[BS] latIMRF L : [BS] ViscSensMotN L	20.44	<0.0001	<0.0001
853		[BS] latIMRF L : [BS] InfOlivN L	9.46	<0.0001	<0.0001
854		[BS] InfOlivN L : [BS] SupOlivCompl L	2.89	0.003937	0.117556
855		[BS] latIMRF L : [BS] RapheMagN	2.28	0.022683	0.360826
856		Cluster 81/690: TFCE 3007.27, p(unc)<0.0001, p(FDR)<0.0001, p(FWE)<0.0001
857		[BN] NAC R : [BN] vCa R	18.74	<0.0001	<0.0001
858		[BN] vCa R : [BN] dCa R	14.28	<0.0001	<0.0001
859		[BN] vCa R : [BN] vmPu R	12.71	<0.0001	<0.0001
860		[BN] NAC R : [BN] vmPu R	7.57	<0.0001	<0.0001
861		[BN] NAC R : [BN] dCa R	3.27	0.001106	0.042701
862		Cluster 82/690: TFCE 2949.15, p(unc)<0.0001, p(FDR)<0.0001, p(FWE)<0.0001
863		[BN] A8m L : [BN] A8m R	20.26	<0.0001	<0.0001
864		[BN] A9/46v L : [BN] A8vl R	4.56	<0.0001	0.000366
865		Cluster 83/690: TFCE 2944, p(unc)<0.0001, p(FDR)<0.0001, p(FWE)<0.0001
866		[BN] A44d L : [BN] A6cvl L	19.95	<0.0001	<0.0001
867		[BN] A44v L : [BN] A6cvl L	11.97	<0.0001	<0.0001
868		[BN] A44v L : [BN] A4tl L	7.42	<0.0001	<0.0001
869		[BN] A44op L : [BN] A6m L	2.58	0.009975	0.22398
870		[BN] A44op L : [BN] A4tl L	2.34	0.019318	0.332139
871		Cluster 84/690: TFCE 2925.36, p(unc)<0.0001, p(FDR)<0.0001, p(FWE)<0.0001
872		[EI] OP9 R : [BN] A44op R	19.44	<0.0001	<0.0001
873		[EI] OP8 R : [BN] A44op R	14.26	<0.0001	<0.0001
874		[EI] OP9 R : [EI] OP8 R	8.67	<0.0001	<0.0001
875		[BN] A44v R : [BN] A44d R	7.43	<0.0001	<0.0001
876		[EI] OP9 R : [BN] A44v R	3.78	0.00017	0.008326
877		[EI] OP9 R : [BN] A44d R	3.41	0.000692	0.028709
878		[BN] A44v R : [BN] A44op R	3.05	0.00237	0.079151
879		Cluster 85/690: TFCE 2758.09, p(unc)<0.0001, p(FDR)<0.0001, p(FWE)<0.0001
880	X	[BN] A5l L : [EI] AIPS IP3 L	18.06	<0.0001	<0.0001
881	X	[BN] A7c L : [BN] A7ip L	12.98	<0.0001	<0.0001
882	X	[BN] A7r L : [BN] A7ip L	12.98	<0.0001	<0.0001
883	X	[BN] A5l L : [BN] A7ip L	12.46	<0.0001	<0.0001
884	X	[BN] A7c L : [EI] AIPS IP3 L	8.13	<0.0001	<0.0001
885		Cluster 86/690: TFCE 2730.02, p(unc)<0.0001, p(FDR)<0.0001, p(FWE)<0.0001
886		[CB] VIIIa L : [CB] VIIb L	18.79	<0.0001	<0.0001
887		[CB] crus2 L : [CB] VIIb L	17.31	<0.0001	<0.0001
888		[CB] crus1 L : [CB] VI L	17.14	<0.0001	<0.0001
889		[CB] V L : [CB] VI L	14.17	<0.0001	<0.0001
890		[CB] crus1 L : [CB] VIIb L	9.25	<0.0001	<0.0001
891		[CB] VI L : [CB] VIIIa L	8.59	<0.0001	<0.0001
892		[CB] crus1 L : [CB] VIIIa L	7.58	<0.0001	<0.0001
893		[CB] VI L : [CB] VIIb L	6.65	<0.0001	<0.0001
894		[CB] crus2 L : [CB] VIIIa L	3.78	0.000169	0.008285
895		[CB] crus2 L : [CB] VI L	3.15	0.001684	0.060272
896		[TH] VAnt L : [CB] VI L	2.25	0.024848	0.378075
897		Cluster 87/690: TFCE 2727.16, p(unc)<0.0001, p(FDR)<0.0001, p(FWE)<0.0001
898		[BN] A10m L : [BN] A10m R	18.77	<0.0001	<0.0001
899		[BN] A14m L : [BN] A14m R	13.57	<0.0001	<0.0001
900		[BN] A11m L : [BN] A11m R	13.09	<0.0001	<0.0001
901		[BN] A14m L : [BN] A11m R	9.26	<0.0001	<0.0001
902		[BN] A14m L : [BN] IFS R	1.57	0.117742	0.687611
903		[BN] A10m L : [BN] A14m R	1.49	0.137639	0.716426
904		[BN] A10m L : [BN] IFS R	1.41	0.158311	0.740742
905		[BN] A14m L : [BN] A10m R	1.07	0.283757	0.838876
906		Cluster 88/690: TFCE 2693.61, p(unc)<0.0001, p(FDR)<0.0001, p(FWE)<0.0001
907		[EI] OP1 L : [BN] A40rv L	20.39	<0.0001	<0.0001
908		[EI] OP4 L : [BN] A40rv L	4.6	<0.0001	0.000306
909		[EI] OP4 L : [BN] A40rd L	3.9	0.000105	0.005379
910		[EI] PSC 3b L : [BN] A40rd L	3.85	0.000129	0.006499
911		[EI] PSC 3b L : [BN] A40rv L	1.87	0.061376	0.558999
912		Cluster 89/690: TFCE 2685.34, p(unc)<0.0001, p(FDR)<0.0001, p(FWE)<0.0001
913	X	[EI] IPL PF L : [EI] IPL PF R	18.14	<0.0001	<0.0001
914	X	[EI] IPL PFcm L : [EI] IPL PFcm R	13.31	<0.0001	<0.0001
915	X	[BN] A23c L : [BN] A23c R	12.32	<0.0001	<0.0001
916	X	[EI] IPL PFcm L : [EI] IPL PF R	8.55	<0.0001	<0.0001
917	X	[EI] IPL PF L : [BN] A23c R	1.82	0.069264	0.583902
918		Cluster 90/690: TFCE 2681.63, p(unc)<0.0001, p(FDR)<0.0001, p(FWE)<0.0001
919	X	[EI] IPL PFcm R : [EI] IPL PF R	19.88	<0.0001	<0.0001
920		Cluster 91/690: TFCE 2658.88, p(unc)<0.0001, p(FDR)<0.0001, p(FWE)<0.0001
921		[BN] A46 L : [BN] A46 R	19.39	<0.0001	<0.0001
922		[BN] A10l L : [BN] A10l R	12.86	<0.0001	<0.0001
923		[BN] A9/46d L : [BN] A46 R	9.35	<0.0001	<0.0001
924		[BN] A46 L : [BN] A10l R	4.38	<0.0001	0.000793
925		[BN] A46 L : [BN] A9/46v R	3.05	0.002329	0.078104
926		[BN] A10l L : [BN] A46 R	2.91	0.003659	0.111195
927		[BN] A9/46d L : [BN] A9/46v R	2.39	0.017031	0.309803
928		[EI] OFC Fo1 L : [EI] OFC Fo1 R	1.4	0.160752	0.743629
929		Cluster 92/690: TFCE 2616.75, p(unc)<0.0001, p(FDR)<0.0001, p(FWE)<0.0001
930		[BN] A21c R : [BN] A20cl R	19.94	<0.0001	<0.0001
931		[BN] A21r R : [BN] A1/2/3ulhf R	2.27	0.023703	0.368721
932		Cluster 93/690: TFCE 2512.83, p(unc)<0.0001, p(FDR)<0.0001, p(FWE)<0.0001
933		[BS] latSupMedulRF L : [BS] SupOlivCompl L	18.05	<0.0001	<0.0001
934		[BS] latSupMedulRF L : [BS] ViscSensMotN L	12.92	<0.0001	<0.0001
935		[BS] aParvReticN L : [BS] SupOlivCompl L	9.57	<0.0001	<0.0001
936		[BS] latSupMedulRF L : [BS] RapheMagN	2.06	0.040055	0.473089
937		[BS] RedN1 L : [BS] SupOlivCompl L	1.07	0.286662	0.84132
938		[BS] aParvReticN L : [BS] latDorTegN L	1.04	0.300243	0.848063
939		Cluster 94/690: TFCE 2496.78, p(unc)<0.0001, p(FDR)<0.0001, p(FWE)<0.0001
940		[EI] Vis FG3 R : [BN] A37mv R	19.66	<0.0001	<0.0001
941		[BN] mOccG R : [BN] A37mv R	4.83	<0.0001	0.000112
942		Cluster 95/690: TFCE 2459.82, p(unc)<0.0001, p(FDR)<0.0001, p(FWE)<0.0001
943		[BS] isthRF R : [BS] mvTegN R	18.48	<0.0001	<0.0001
944		[BS] isthRF R : [BS] latMesRF R	12.5	<0.0001	<0.0001
945		[BS] isthRF R : [BS] dorsMesRF R	7.52	<0.0001	<0.0001
946		Cluster 96/690: TFCE 2432.37, p(unc)<0.0001, p(FDR)<0.0001, p(FWE)<0.0001
947		[BN] IFJ R : [BN] A44d R	18.1	<0.0001	<0.0001
948		[BN] IFS R : [BN] A45r R	16.09	<0.0001	<0.0001
949		[BN] A12/47o R : [BN] A11l R	15.3	<0.0001	<0.0001
950		[BN] A12/47l R : [BN] A45r R	14.25	<0.0001	<0.0001
951		[BN] IFS R : [BN] A44d R	13.9	<0.0001	<0.0001
952		[BN] A12/47l R : [BN] A45c R	11.35	<0.0001	<0.0001
953		[BN] IFS R : [BN] A45c R	9.01	<0.0001	<0.0001
954		[BN] A12/47l R : [BN] A44op R	7.05	<0.0001	<0.0001
955		[BN] IFJ R : [BN] A45c R	6.8	<0.0001	<0.0001
956		[BN] IFS R : [BN] A11l R	5.83	<0.0001	<0.0001
957		[BN] A12/47o R : [BN] A45c R	5.5	<0.0001	<0.0001
958		[BN] IFJ R : [BN] A45r R	4.97	<0.0001	<0.0001
959		[BN] A12/47l R : [BN] A44v R	4.55	<0.0001	0.00038
960		[BN] A12/47l R : [BN] A44d R	4.43	<0.0001	0.000641
961		[BN] A12/47o R : [BN] A45r R	3.14	0.001738	0.061758
962		[BN] A11m R : [BN] A11l R	2.19	0.028698	0.406784
963		[BN] A10m R : [BN] A44d R	1.96	0.049783	0.518835
964		Cluster 97/690: TFCE 2390.29, p(unc)<0.0001, p(FDR)<0.0001, p(FWE)<0.0001
965		[BS] mcTegN L : [BS] isthRF L	18.02	<0.0001	<0.0001
966		[BS] latMesRF L : [BS] isthRF L	12.96	<0.0001	<0.0001
967		[BS] dorsMesRF L : [BS] SupCollic L	9.14	<0.0001	<0.0001
968		[BS] PedPontineN L : [BS] isthRF L	7.44	<0.0001	<0.0001
969		[BS] dorsMesRF L : [BS] isthRF L	7.33	<0.0001	<0.0001
970		[BS] latMesRF L : [BS] SupCollic L	4.46	<0.0001	0.000564
971		[BS] mcTegN L : [BS] InfCollic L	4.11	<0.0001	0.002357
972		[BS] PedPontineN L : [BS] InfCollic L	3.81	0.000147	0.007287
973		[BS] dorsMesRF L : [BS] InfCollic L	1.55	0.120394	0.691095
974		[BS] latPBN L : [BS] InfCollic L	1.26	0.207765	0.789426
975		Cluster 98/690: TFCE 2375.52, p(unc)<0.0001, p(FDR)<0.0001, p(FWE)<0.0001
976		[BN] V5/MT+ L : [EI] Vis hOc4la L	19.12	<0.0001	<0.0001
977		[BN] V5/MT+ L : [EI] Vis FG3 L	3.55	0.000414	0.018437
978		[BN] V5/MT+ L : [EI] Vis hOc4lp L	2.28	0.022789	0.361624
979		Cluster 99/690: TFCE 2360.98, p(unc)<0.0001, p(FDR)<0.0001, p(FWE)<0.0001
980		[BN] A46 R : [BN] A9/46d R	18.58	<0.0001	<0.0001
981		[BN] A8dl R : [BN] A9/46d R	15.84	<0.0001	<0.0001
982		[BN] A8m R : [BN] A9m R	13.54	<0.0001	<0.0001
983		[BN] A8vl R : [BN] A9/46d R	11.87	<0.0001	<0.0001
984		[BN] A10m R : [BN] A9l R	11.04	<0.0001	<0.0001
985		[EI] OFC Fo1 R : [EI] OFC Fo3 R	9.33	<0.0001	<0.0001
986		[BN] A9m R : [BN] A9l R	9.31	<0.0001	<0.0001
987		[BN] A12/47l R : [BN] A9m R	9.12	<0.0001	<0.0001
988		[EI] OFC Fo2 R : [EI] OFC Fo3 R	8.98	<0.0001	<0.0001
989		[BN] A12/47o R : [BN] A9l R	8.47	<0.0001	<0.0001
990		[BN] A8dl R : [BN] A9l R	8.38	<0.0001	<0.0001
991		[EI] OFC Fo2 R : [BN] A13 R	8.2	<0.0001	<0.0001
992		[BN] A46 R : [BN] A9l R	8.01	<0.0001	<0.0001
993		[BN] A9/46v R : [BN] A9/46d R	6.72	<0.0001	<0.0001
994		[BN] A8vl R : [BN] A9m R	5.11	<0.0001	<0.0001
995		[BN] A10m R : [BN] A9m R	5.08	<0.0001	<0.0001
996		[BN] A46 R : [BN] A9m R	5.08	<0.0001	<0.0001
997		[BN] A9/46d R : [BN] A9l R	4.99	<0.0001	<0.0001
998		[BN] IFJ R : [BN] A9m R	4.88	<0.0001	<0.0001
999		[BN] IFS R : [BN] A9l R	4.62	<0.0001	0.000287
1000		[BN] A12/47o R : [BN] A9m R	4.45	<0.0001	0.000594
1001		[BN] A10l R : [BN] A9/46d R	4.3	<0.0001	0.001123
1002		[BN] A11m R : [BN] A9l R	4.02	<0.0001	0.003338
1003		[BN] A9/46v R : [EI] OFC Fo3 R	3.72	0.000217	0.010332
1004		[BN] A10l R : [BN] A9m R	3.66	0.000266	0.012433
1005		[BN] A9/46d R : [BN] A9m R	3.51	0.000476	0.020821
1006		[BN] A8dl R : [BN] A9m R	3.31	0.000963	0.037886
1007		[EI] OFC Fo1 R : [BN] A13 R	3.27	0.001122	0.04323
1008		[BN] A14m R : [BN] A9/46d R	2.89	0.003969	0.118231
1009		[BN] A8vl R : [BN] A9l R	2.86	0.004278	0.125145
1010		[EI] OFC Fo3 R : [BN] A9/46d R	2.45	0.014378	0.282028
1011		[EI] OFC Fo2 R : [BN] A9m R	2.37	0.018194	0.320752
1012		[EI] OFC Fo1 R : [BN] A9l R	2.23	0.025964	0.386342
1013		[BN] IFS R : [BN] A13 R	2.14	0.032485	0.431509
1014		[BN] A8m R : [EI] OFC Fo3 R	2.11	0.035369	0.448344
1015		[BN] A12/47l R : [BN] A9l R	1.93	0.053693	0.534073
1016		[BN] A46 R : [EI] OP9 R	1.87	0.061987	0.561203
1017		[EI] OFC Fo1 R : [EI] OFC Fo2 R	1.48	0.138972	0.718161
1018		Cluster 100/690: TFCE 2344.8, p(unc)<0.0001, p(FDR)<0.0001, p(FWE)<0.0001
1019	X	[BN] A41/42 L : [EI] IPL PFcm L	19.4	<0.0001	<0.0001
1020		Cluster 101/690: TFCE 2231.63, p(unc)<0.0001, p(FDR)<0.0001, p(FWE)<0.0001
1021		[BN] rpSTS L : [BN] cpSTS L	18.64	<0.0001	<0.0001
1022		Cluster 102/690: TFCE 2185.55, p(unc)<0.0001, p(FDR)<0.0001, p(FWE)<0.0001
1023		[BN] vmPu L : [BN] dlPu L	16.02	<0.0001	<0.0001
1024		[BN] dlPu L : [BN] GP L	15.51	<0.0001	<0.0001
1025		[BN] vCa L : [BN] dCa L	13.92	<0.0001	<0.0001
1026		[BN] vmPu L : [BN] GP L	13.14	<0.0001	<0.0001
1027		[BN] vCa L : [BN] vmPu L	7.94	<0.0001	<0.0001
1028		[BN] dCa L : [BN] vmPu L	6.47	<0.0001	<0.0001
1029		[BN] dlPu L : [BN] NAC L	5.1	<0.0001	<0.0001
1030		[BN] vmPu L : [BN] NAC L	4.99	<0.0001	<0.0001
1031		[BN] dCa L : [BN] dlPu L	4.84	<0.0001	0.000104
1032		Cluster 103/690: TFCE 2171.2, p(unc)<0.0001, p(FDR)<0.0001, p(FWE)<0.0001
1033		[BN] A39rv L : [BN] A39rv R	18.57	<0.0001	<0.0001
1034		Cluster 104/690: TFCE 2141.67, p(unc)<0.0001, p(FDR)<0.0001, p(FWE)<0.0001
1035		[BS] ParamedN : [BS] PontReticN R	18.6	<0.0001	<0.0001
1036		Cluster 105/690: TFCE 2117.12, p(unc)<0.0001, p(FDR)<0.0001, p(FWE)<0.0001
1037		[BN] A20cl L : [BN] A21c L	18.74	<0.0001	<0.0001
1038		[BN] A20cl L : [BN] A41/42 L	1.38	0.167073	0.751651
1039		Cluster 106/690: TFCE 2090.3, p(unc)<0.0001, p(FDR)<0.0001, p(FWE)<0.0001
1040		[BN] A37vl L : [BN] A37elv L	18.95	<0.0001	<0.0001
1041		[BN] A37lv L : [BN] A20iv L	13.86	<0.0001	<0.0001
1042		[BN] A37lv L : [BN] A20rv L	9.3	<0.0001	<0.0001
1043		[BN] A20iv L : [BN] A20rv L	8.64	<0.0001	<0.0001
1044		[BN] A37elv L : [BN] A37lv L	3.8	0.000153	0.007571
1045		[BN] A37vl L : [BN] A37lv L	1.82	0.0686	0.582069
1046		Cluster 107/690: TFCE 2077.41, p(unc)<0.0001, p(FDR)<0.0001, p(FWE)<0.0001
1047		[EI] OP4 L : [EI] OP4 R	16.79	<0.0001	<0.0001
1048		[EI] OP1 L : [EI] OP1 R	13.12	<0.0001	<0.0001
1049		[EI] OP4 L : [BN] A1/2/3tonIa R	5.89	<0.0001	<0.0001
1050		[EI] OP3 L : [EI] OP3 R	3.62	0.000309	0.014174
1051		[EI] OP1 L : [EI] OP4 R	3.43	0.000638	0.026755
1052		Cluster 108/690: TFCE 2066.72, p(unc)<0.0001, p(FDR)<0.0001, p(FWE)<0.0001
1053		[EI] Cing p24ab L : [BN] A32sg L	16.78	<0.0001	<0.0001
1054		[EI] Cing p32 L : [EI] Cing p24c L	11.67	<0.0001	<0.0001
1055		[EI] Cing p24ab L : [EI] Cing p24c L	10.27	<0.0001	<0.0001
1056		[EI] Cing p32 L : [BN] A32sg L	9.42	<0.0001	<0.0001
1057		[EI] Cing p32 L : [EI] Cing p24ab L	4.97	<0.0001	<0.0001
1058		Cluster 109/690: TFCE 2011.2, p(unc)<0.0001, p(FDR)<0.0001, p(FWE)<0.0001
1059	X	[BN] A37dl R : [BN] A37vl R	15.34	<0.0001	<0.0001
1060		[BN] A37vl R : [BN] A37elv R	15.13	<0.0001	<0.0001
1061		[BN] A37elv R : [BN] A37lv R	11.8	<0.0001	<0.0001
1062		[BN] A37vl R : [BN] A20cl R	10.34	<0.0001	<0.0001
1063		[BN] A37elv R : [BN] A20cl R	8.05	<0.0001	<0.0001
1064	X	[BN] A37dl R : [BN] A20cl R	6.03	<0.0001	<0.0001
1065		[BN] A37vl R : [BN] A37lv R	4.76	<0.0001	0.000153
1066	X	[BN] A37dl R : [BN] A37elv R	3.24	0.001259	0.047499
1067		Cluster 110/690: TFCE 1988.39, p(unc)<0.0001, p(FDR)<0.0001, p(FWE)<0.0001
1068		[HT] BNST R : [BN] vCa R	16.44	<0.0001	<0.0001
1069		[HT] NBasalis R : [BN] NAC R	13.41	<0.0001	<0.0001
1070		[HT] BNST R : [BN] dCa R	6.06	<0.0001	<0.0001
1071		[HT] BNST R : [HT] Hthal R	4.77	<0.0001	0.000146
1072		[HT] BNST R : [BN] NAC R	3.72	0.000215	0.010257
1073		[HT] MB R : [HT] Hthal R	3.56	0.000397	0.017776
1074		[TH] MedPulvinar R : [HT] MB R	1.69	0.090626	0.638831
1075		[TH] MedPulvinar R : [HT] NBasalis R	1.57	0.115788	0.684897
1076		[TH] MedPulvinar R : [BN] vCa R	1.55	0.121456	0.692686
1077		Cluster 111/690: TFCE 1966.99, p(unc)<0.0001, p(FDR)<0.0001, p(FWE)<0.0001
1078		[BN] A12/47o R : [BN] A12/47l R	17.92	<0.0001	<0.0001
1079		[BN] A6cvl R : [BN] IFJ R	12.7	<0.0001	<0.0001
1080		[BN] A8vl R : [BN] IFJ R	9.59	<0.0001	<0.0001
1081		[BN] A6cvl R : [BN] IFS R	7.38	<0.0001	<0.0001
1082		[BN] IFJ R : [BN] IFS R	5.84	<0.0001	<0.0001
1083		[BN] A12/47l R : [BN] IFJ R	5.74	<0.0001	<0.0001
1084		[BN] A12/47o R : [BN] IFS R	4.71	<0.0001	0.000189
1085		[BN] A8m R : [BN] IFJ R	4.52	<0.0001	0.000431
1086		[BN] A8dl R : [BN] IFJ R	3.79	0.000165	0.008104
1087		Cluster 112/690: TFCE 1938.82, p(unc)<0.0001, p(FDR)<0.0001, p(FWE)<0.0001
1088		[CB] vermis-VIIIb : [CB] vermis-VIIIa	16.76	<0.0001	<0.0001
1089		[CB] vermis-VIIIb : [CB] vermis-IX	14.08	<0.0001	<0.0001
1090		Cluster 113/690: TFCE 1884.65, p(unc)<0.0001, p(FDR)<0.0001, p(FWE)<0.0001
1091		[BN] A31 R : [BN] A7m R	17.41	<0.0001	<0.0001
1092		[BN] A31 R : [BN] A5m R	6.21	<0.0001	<0.0001
1093		Cluster 114/690: TFCE 1858.46, p(unc)<0.0001, p(FDR)<0.0001, p(FWE)<0.0001
1094		[EI] Vis hOc4v L : [EI] Vis hOc4v R	16.09	<0.0001	<0.0001
1095		[EI] Vis hOc3v L : [EI] Vis hOc3v R	15.1	<0.0001	<0.0001
1096		[EI] Vis FG1 L : [EI] Vis FG1 R	7.02	<0.0001	<0.0001
1097		[EI] Vis hOc4v L : [EI] Vis FG1 R	6.52	<0.0001	<0.0001
1098		[EI] Vis FG1 L : [EI] Vis hOc4v R	6.47	<0.0001	<0.0001
1099		[EI] Vis hOc4v L : [EI] Vis hOc3v R	5.66	<0.0001	<0.0001
1100		[EI] Vis hOc3v L : [EI] Vis hOc2 R	4.99	<0.0001	<0.0001
1101		[EI] Vis hOc3v L : [EI] Vis hOc4v R	3.05	0.002359	0.078879
1102		Cluster 115/690: TFCE 1832.07, p(unc)<0.0001, p(FDR)<0.0001, p(FWE)<0.0001
1103		[BN] A44d L : [BN] IFJ L	16.15	<0.0001	<0.0001
1104		[BN] A44d L : [BN] IFS L	14.36	<0.0001	<0.0001
1105		[EI] OP9 L : [BN] A12/47l L	7.52	<0.0001	<0.0001
1106		[BN] A44op L : [BN] A12/47l L	7.01	<0.0001	<0.0001
1107		[EI] OP9 L : [BN] A12/47o L	5.97	<0.0001	<0.0001
1108		[BN] A44v L : [BN] A12/47l L	3.53	0.000445	0.019663
1109		Cluster 116/690: TFCE 1821.79, p(unc)<0.0001, p(FDR)<0.0001, p(FWE)<0.0001
1110		[BS] latMesRF R : [BS] dorsMesRF R	17.69	<0.0001	<0.0001
1111		Cluster 117/690: TFCE 1797.7, p(unc)<0.0001, p(FDR)<0.0001, p(FWE)<0.0001
1112		[BN] A23d L : [BN] A31 L	17.6	<0.0001	<0.0001
1113		[BN] A23d L : [BN] A23v L	9.44	<0.0001	<0.0001
1114		[BN] A31 L : [BN] A23v L	5.76	<0.0001	<0.0001
1115		[BN] A32p L : [BN] A24rv L	4.58	<0.0001	0.000334
1116		[BN] A23d L : [BN] A24rv L	4.43	<0.0001	0.000639
1117		[BN] A24rv L : [BN] A24cd L	4.4	<0.0001	0.000738
1118		[BN] A32p L : [BN] A24cd L	4.3	<0.0001	0.001113
1119		[EI] Cing s24 L : [BN] A31 L	1.66	0.097077	0.652445
1120		[BN] A24rv L : [BN] A23v L	1.28	0.200507	0.783309
1121		Cluster 118/690: TFCE 1746.9, p(unc)<0.0001, p(FDR)<0.0001, p(FWE)<0.0001
1122		[BS] medIMRF R : [BS] ViscSensMotN R	16.64	<0.0001	<0.0001
1123		[CB] vermis-IX : [BS] ViscSensMotN R	2.42	0.01591	0.298405
1124		[BS] medIMRF R : [BS] SubstNigRetic R	1.96	0.050504	0.521888
1125		[CB] vermis-VIIIa : [BS] ViscSensMotN R	1.03	0.302124	0.849235
1126		Cluster 119/690: TFCE 1740.89, p(unc)<0.0001, p(FDR)<0.0001, p(FWE)<0.0001
1127		[BN] aSTS R : [BN] A39rv R	15.55	<0.0001	<0.0001
1128		[BN] cpSTS R : [BN] A39rv R	11.2	<0.0001	<0.0001
1129		[BN] A21c R : [BN] A40c R	10.92	<0.0001	<0.0001
1130		[BN] A21r R : [BN] A39rv R	9.52	<0.0001	<0.0001
1131		[BN] A21c R : [BN] A39rd R	8.05	<0.0001	<0.0001
1132		[BN] aSTS R : [BN] A40c R	7.72	<0.0001	<0.0001
1133		[BN] A21c R : [BN] A39rv R	6.56	<0.0001	<0.0001
1134		[BN] rpSTS R : [BN] A39rv R	5.42	<0.0001	<0.0001
1135		[BN] rpSTS R : [BN] A40c R	2.36	0.018694	0.325766
1136		[BN] A38m R : [BN] A39rv R	1.61	0.107932	0.67235
1137		Cluster 120/690: TFCE 1702.55, p(unc)<0.0001, p(FDR)<0.0001, p(FWE)<0.0001
1138		[EI] Vis hOc4d L : [BN] lsOccG L	17.17	<0.0001	<0.0001
1139		[EI] Vis hOc4d L : [BN] mOccG L	10.87	<0.0001	<0.0001
1140		[BN] rCunG L : [BN] A20cv L	1.34	0.18224	0.767285
1141		[BN] rLinG L : [BN] A20cl L	1.29	0.198178	0.781086
1142		[EI] Vis hOc3d L : [BN] lsOccG L	1.27	0.204633	0.787027
1143		[EI] Vis hOc4d L : [BN] A20cv L	0.95	0.341755	0.866434
1144		Cluster 121/690: TFCE 1700.96, p(unc)<0.0001, p(FDR)<0.0001, p(FWE)<0.0001
1145		[BS] PAG : [BS] CuneiformN R	16.83	<0.0001	<0.0001
1146		[BS] RapheObscN : [BS] ViscSensMotN R	8.12	<0.0001	<0.0001
1147		[BS] SubstNigRetic L : [BS] SubstNigRetic R	3.17	0.00158	0.057168
1148		Cluster 122/690: TFCE 1687.04, p(unc)<0.0001, p(FDR)<0.0001, p(FWE)<0.0001
1149		[BN] mOccG R : [BN] lsOccG R	17.18	<0.0001	<0.0001
1150		Cluster 123/690: TFCE 1661.46, p(unc)<0.0001, p(FDR)<0.0001, p(FWE)<0.0001
1151	X	[EI] AIPS IP3 R : [BN] A5l R	16.42	<0.0001	<0.0001
1152	X	[EI] AIPS IP3 R : [BN] A7c R	10.06	<0.0001	<0.0001
1153	X	[BN] A2 R : [BN] A5l R	6.07	<0.0001	<0.0001
1154		Cluster 124/690: TFCE 1656.87, p(unc)<0.0001, p(FDR)<0.0001, p(FWE)<0.0001
1155		[EI] HC EC L : [BN] A28/34 L	15.3	<0.0001	<0.0001
1156		[EI] HC EC L : [BN] A35/36r L	14.08	<0.0001	<0.0001
1157		[BN] TI L : [BN] A35/36r L	5.52	<0.0001	<0.0001
1158		[BN] TI L : [BN] A28/34 L	4.51	<0.0001	0.00047
1159		[EI] HC HATA L : [BN] A28/34 L	1.81	0.070244	0.586608
1160		Cluster 125/690: TFCE 1653.83, p(unc)<0.0001, p(FDR)<0.0001, p(FWE)<0.0001
1161		[BN] A7c R : [BN] lsOccG R	17.02	<0.0001	<0.0001
1162		[BN] A7r R : [BN] lsOccG R	5.84	<0.0001	<0.0001
1163		[BN] A7r R : [BN] rLinG R	4.97	<0.0001	<0.0001
1164		[BN] A5l R : [BN] lsOccG R	2.45	0.014429	0.282526
1165		[BN] A7c R : [BN] rLinG R	2.17	0.030179	0.416879
1166		Cluster 126/690: TFCE 1653.52, p(unc)<0.0001, p(FDR)<0.0001, p(FWE)<0.0001
1167		[CB] VI L : [CB] VI R	15.87	<0.0001	<0.0001
1168		[CB] VIIb L : [CB] VIIb R	9.32	<0.0001	<0.0001
1169		[CB] V L : [CB] V R	8.79	<0.0001	<0.0001
1170		[CB] VI L : [CB] crus1 R	7.5	<0.0001	<0.0001
1171		[CB] VIIIa L : [CB] VIIIa R	6.66	<0.0001	<0.0001
1172		[CB] V L : [CB] VI R	6.52	<0.0001	<0.0001
1173		[CB] VIIIa L : [CB] VI R	5.61	<0.0001	<0.0001
1174		[CB] crus1 L : [CB] VI R	5.14	<0.0001	<0.0001
1175		[CB] VI L : [CB] V R	4.8	<0.0001	0.000128
1176		[CB] VIIb L : [CB] crus1 R	3.95	<0.0001	0.004353
1177		[CB] VIIIa L : [CB] crus1 R	3.54	0.000424	0.018824
1178		[CB] VI L : [CB] VIIIa R	3.51	0.000466	0.020468
1179		[CB] VI L : [CB] VIIb R	3.15	0.001685	0.060293
1180		[CB] VIIIa L : [CB] VIIb R	2.48	0.013505	0.271826
1181		[CB] VIIb L : [CB] VIIIa R	2.37	0.017952	0.3185
1182		Cluster 127/690: TFCE 1652.93, p(unc)<0.0001, p(FDR)<0.0001, p(FWE)<0.0001
1183		[BN] A23d R : [BN] A31 R	16.65	<0.0001	<0.0001
1184		[BN] A23d R : [BN] A23v R	11.69	<0.0001	<0.0001
1185		[BN] A32p R : [BN] A24cd R	8.32	<0.0001	<0.0001
1186		[BN] A32p R : [BN] A23v R	1.56	0.11919	0.689475
1187		Cluster 128/690: TFCE 1598.95, p(unc)<0.0001, p(FDR)<0.0001, p(FWE)<0.0001
1188		[BN] A1/2/3ulhf L : [BN] A4hf R	16.41	<0.0001	<0.0001
1189		[BN] A1/2/3tru L : [BN] A4t R	6.23	<0.0001	<0.0001
1190		[BN] A1/2/3tru L : [BN] A4ul R	5.79	<0.0001	<0.0001
1191		[BN] A1/2/3tru L : [BN] A4ll R	5.59	<0.0001	<0.0001
1192		[BN] A1/2/3tonIa L : [BN] A4hf R	4.7	<0.0001	0.000199
1193		[EI] OP3 L : [BN] A4t R	1.95	0.05117	0.524561
1194		Cluster 129/690: TFCE 1598.88, p(unc)<0.0001, p(FDR)<0.0001, p(FWE)<0.0001
1195	X	[BS] SubCoeruleus R : [BS] VestibB R	16.71	<0.0001	<0.0001
1196	X	[BS] latDorTegN R : [BS] VestibB R	4.99	<0.0001	<0.0001
1197	X	[BS] medPBN R : [BS] VestibB R	1.04	0.300012	0.847938
1198		Cluster 130/690: TFCE 1594.21, p(unc)<0.0001, p(FDR)<0.0001, p(FWE)<0.0001
1199		[BN] A9l L : [BN] A9l R	16.84	<0.0001	<0.0001
1200		[BN] A13 L : [BN] A13 R	6	<0.0001	<0.0001
1201		[BN] A9l L : [BN] A13 R	1.57	0.11747	0.687359
1202		Cluster 131/690: TFCE 1587.52, p(unc)<0.0001, p(FDR)<0.0001, p(FWE)<0.0001
1203		[BN] A39rv L : [BN] A31 L	17.4	<0.0001	<0.0001
1204		Cluster 132/690: TFCE 1583.95, p(unc)<0.0001, p(FDR)<0.0001, p(FWE)<0.0001
1205		[BN] A32sg L : [BN] A32sg R	14.52	<0.0001	<0.0001
1206		[BN] A32sg L : [EI] Cing p24ab R	14.22	<0.0001	<0.0001
1207		[BN] A32sg L : [EI] Cing s24 R	10.55	<0.0001	<0.0001
1208		[EI] Cing p32 L : [EI] Cing p24c R	4.68	<0.0001	0.000221
1209		[EI] Cing p24ab L : [EI] Cing p24ab R	4.09	<0.0001	0.00257
1210		[EI] Cing p24c L : [EI] Cing p24c R	3.97	<0.0001	0.004142
1211		[BN] A32sg L : [EI] Cing s32 R	3.96	<0.0001	0.004183
1212		[EI] Cing p32 L : [EI] Cing p24ab R	3.37	0.000798	0.032378
1213		[EI] Cing p24ab L : [EI] Cing p24c R	3.05	0.00233	0.078147
1214		[BN] A39c L : [EI] Cing s24 R	2.92	0.003568	0.109539
1215		[EI] Cing p24ab L : [BN] A32sg R	2.52	0.011792	0.249884
1216		[EI] Cing p24c L : [BN] A32sg R	2.34	0.019539	0.334081
1217		[EI] Cing p24c L : [EI] Cing s32 R	1.9	0.05744	0.546246
1218		[EI] Cing p24c L : [EI] Cing p24ab R	1.85	0.064065	0.568235
1219		[EI] Cing p32 L : [BN] A32sg R	1.35	0.177788	0.762767
1220		[EI] Cing p24c L : [EI] Cing s24 R	1.06	0.288937	0.842352
1221		Cluster 133/690: TFCE 1578.72, p(unc)<0.0001, p(FDR)<0.0001, p(FWE)<0.0001
1222		[EI] Vis hOc1 L : [BN] vmPOS L	16.85	<0.0001	<0.0001
1223		[BN] rLinG L : [BN] vmPOS L	13.74	<0.0001	<0.0001
1224		[BN] msOccG L : [BN] dmPOS L	11.6	<0.0001	<0.0001
1225		[BN] rCunG L : [BN] vmPOS L	10.54	<0.0001	<0.0001
1226		[BN] msOccG L : [BN] vmPOS L	9.46	<0.0001	<0.0001
1227		[EI] Vis hOc4d L : [BN] vmPOS L	5.28	<0.0001	<0.0001
1228		[EI] Vis hOc3d L : [BN] vmPOS L	3.9	0.000104	0.005326
1229		[EI] Vis hOc2 L : [BN] vmPOS L	3.88	0.000113	0.005732
1230		Cluster 134/690: TFCE 1550.66, p(unc)<0.0001, p(FDR)<0.0001, p(FWE)<0.0001
1231		[BN] A9/46v L : [BN] A9/46v R	17.05	<0.0001	<0.0001
1232		Cluster 135/690: TFCE 1536.84, p(unc)<0.0001, p(FDR)<0.0001, p(FWE)<0.0001
1233		[BN] mAmyg L : [EI] Amg SF L	13.76	<0.0001	<0.0001
1234		[EI] Amg LB L : [EI] Amg IF L	13.28	<0.0001	<0.0001
1235		[EI] Amg MF L : [EI] Amg CM L	13.06	<0.0001	<0.0001
1236		[BN] mAmyg L : [EI] Amg CM L	11.87	<0.0001	<0.0001
1237		[EI] Amg SF L : [EI] HC HATA L	10.07	<0.0001	<0.0001
1238		[EI] Amg SF L : [EI] Amg LB L	9.81	<0.0001	<0.0001
1239		[EI] Amg SF L : [BN] TI L	9.53	<0.0001	<0.0001
1240		[EI] Amg MF L : [EI] Amg SF L	8.95	<0.0001	<0.0001
1241		[EI] Amg CM L : [EI] Amg IF L	7.71	<0.0001	<0.0001
1242		[EI] Amg SF L : [EI] Amg CM L	6.98	<0.0001	<0.0001
1243		[EI] Amg LB L : [EI] Amg VTM L	6.4	<0.0001	<0.0001
1244		[EI] Amg CM L : [EI] Amg VTM L	5.95	<0.0001	<0.0001
1245		[EI] Amg MF L : [EI] Amg LB L	4.67	<0.0001	0.000226
1246		[EI] Amg SF L : [EI] HC EC L	4.6	<0.0001	0.000309
1247		[EI] Ins Id7 L : [EI] Amg LB L	1.87	0.061458	0.559261
1248		[EI] Amg CM L : [EI] Amg LB L	1.47	0.141958	0.722043
1249		Cluster 136/690: TFCE 1501.43, p(unc)<0.0001, p(FDR)<0.0001, p(FWE)<0.0001
1250		[BN] A1/2/3tru L : [BN] A1/2/3tru R	15.75	<0.0001	<0.0001
1251		Cluster 137/690: TFCE 1495.21, p(unc)<0.0001, p(FDR)<0.0001, p(FWE)<0.0001
1252		[BN] A39c R : [EI] Vis hOc4la R	15.98	<0.0001	<0.0001
1253	X	[BN] A39c R : [EI] Vis hOc5 R	7.56	<0.0001	<0.0001
1254		[BN] A39c R : [BN] V5/MT+ R	3.11	0.001958	0.067845
1255		Cluster 138/690: TFCE 1486.91, p(unc)<0.0001, p(FDR)<0.0001, p(FWE)<0.0001
1256		[BN] A41/42 L : [BN] A41/42 R	16.97	<0.0001	<0.0001
1257		[BN] A41/42 L : [EI] Cing p32 R	2.62	0.009086	0.210872
1258		Cluster 139/690: TFCE 1484.7, p(unc)<0.0001, p(FDR)<0.0001, p(FWE)<0.0001
1259		[CB] I-IV L : [CB] I-IV R	16.17	<0.0001	<0.0001
1260		[CB] IX L : [CB] IX R	12.52	<0.0001	<0.0001
1261		[CB] VIIIb L : [CB] VIIIb R	7.97	<0.0001	<0.0001
1262		[CB] VIIIb L : [CB] IX R	6.16	<0.0001	<0.0001
1263		[CB] IX L : [CB] I-IV R	3.64	0.000285	0.013216
1264		[CB] IX L : [CB] VIIIb R	3.57	0.000377	0.016956
1265		[CB] I-IV L : [CB] interpN R	2.85	0.004482	0.129346
1266		[CB] fastigN L : [CB] I-IV R	1.74	0.082422	0.619791
1267		[CB] I-IV L : [CB] IX R	1.64	0.102431	0.661843
1268		Cluster 140/690: TFCE 1479.13, p(unc)<0.0001, p(FDR)<0.0001, p(FWE)<0.0001
1269	X	[EI] AIPS IP3 L : [BN] A7ip L	16.1	<0.0001	<0.0001
1270		Cluster 141/690: TFCE 1450.61, p(unc)<0.0001, p(FDR)<0.0001, p(FWE)<0.0001
1271		[BN] A46 L : [BN] A9/46v L	15.17	<0.0001	<0.0001
1272		[BN] A9m L : [BN] A8m L	13.8	<0.0001	<0.0001
1273		[BN] A9/46d L : [BN] A8vl L	11.3	<0.0001	<0.0001
1274		[BN] A9/46d L : [BN] A8dl L	10.14	<0.0001	<0.0001
1275		[BN] A9/46d L : [BN] A9/46v L	9.1	<0.0001	<0.0001
1276		[BN] A9m L : [BN] IFJ L	8.22	<0.0001	<0.0001
1277		[BN] A10l L : [BN] A9/46v L	7.75	<0.0001	<0.0001
1278		[BN] A9m L : [BN] A12/47l L	7.44	<0.0001	<0.0001
1279		[BN] A9/46d L : [BN] A8m L	6.59	<0.0001	<0.0001
1280		[BN] A10m L : [BN] A8dl L	5.75	<0.0001	<0.0001
1281		[BN] A46 L : [BN] A8vl L	5.37	<0.0001	<0.0001
1282		[BN] A9m L : [BN] A8dl L	5.2	<0.0001	<0.0001
1283		[BN] A10l L : [BN] A12/47l L	4.93	<0.0001	<0.0001
1284		[BN] A10l L : [BN] A8vl L	4.69	<0.0001	0.00021
1285		[BN] A10l L : [BN] IFJ L	4.63	<0.0001	0.000271
1286		[BN] A10m L : [BN] A12/47o L	4.51	<0.0001	0.000451
1287		[BN] A9m L : [BN] A8vl L	4.25	<0.0001	0.001336
1288		[BN] A46 L : [BN] A8m L	3.77	0.000173	0.008451
1289		[BN] A14m L : [BN] A8dl L	3.77	0.000174	0.008505
1290		[BN] A9m L : [BN] A45c L	3.35	0.000845	0.03401
1291		[BN] A10l L : [BN] A12/47o L	3.3	0.001015	0.039566
1292		[BN] A10m L : [BN] A8vl L	2.84	0.004618	0.132269
1293		[BN] A46 L : [BN] A8dl L	2.76	0.005973	0.157809
1294		[BN] A10l L : [BN] IFS L	2.28	0.022804	0.361685
1295		[BN] A46 L : [BN] A12/47o L	2.07	0.038467	0.464426
1296		[BN] A9/46d L : [BN] A12/47l L	1.81	0.071038	0.58894
1297		[BN] A11m L : [BN] A8dl L	1.68	0.092682	0.644
1298		[BN] A10m L : [BN] A45r L	1.51	0.132208	0.708455
1299		[EI] OFC Fo1 L : [BN] A8m L	1.39	0.164829	0.748636
1300		[BN] A46 L : [BN] IFJ L	1.25	0.210244	0.790989
1301		[BN] A46 L : [BN] A12/47l L	1.22	0.224056	0.801044
1302		[BN] A9m L : [BN] A9/46v L	1.17	0.242941	0.815738
1303		Cluster 142/690: TFCE 1434.7, p(unc)<0.0001, p(FDR)<0.0001, p(FWE)<0.0001
1304		[BN] lsOccG L : [BN] lsOccG R	16.47	<0.0001	<0.0001
1305		[BN] lsOccG L : [BN] mOccG R	4.28	<0.0001	0.001193
1306		[BN] mOccG L : [BN] lsOccG R	2.14	0.03256	0.431776
1307		[BN] mOccG L : [BN] mOccG R	1.79	0.07445	0.598574
1308		[BN] lsOccG L : [EI] Vis FG3 R	1.58	0.115503	0.684208
1309		Cluster 143/690: TFCE 1431.61, p(unc)<0.0001, p(FDR)<0.0001, p(FWE)<0.0001
1310	X	[EI] PSC 2 L : [BN] A2 R	15.56	<0.0001	<0.0001
1311	X	[BN] A2 L : [BN] A2 R	9.58	<0.0001	<0.0001
1312	X	[EI] PIC L : [EI] AIPS IP3 R	1.98	0.047893	0.510505
1313	X	[EI] PSC 3a L : [BN] rHipp R	1.64	0.100382	0.657981
1314		Cluster 144/690: TFCE 1420.48, p(unc)<0.0001, p(FDR)<0.0001, p(FWE)<0.0001
1315		[BN] cHipp R : [EI] HC CA R	14.61	<0.0001	<0.0001
1316		[BN] lAmyg R : [EI] Amg CM R	13.59	<0.0001	<0.0001
1317		[EI] Amg LB R : [EI] Amg SF R	13.4	<0.0001	<0.0001
1318		[EI] HC Subc R : [EI] HC CA R	11.21	<0.0001	<0.0001
1319		[EI] HC Subc R : [EI] HC DG R	10.31	<0.0001	<0.0001
1320		[EI] HC HATA R : [EI] Amg MF R	10.3	<0.0001	<0.0001
1321		[EI] Amg VTM R : [EI] Amg MF R	9.01	<0.0001	<0.0001
1322		[EI] HC EC R : [BN] A35/36r R	7.68	<0.0001	<0.0001
1323		[EI] Amg IF R : [EI] Amg CM R	6.67	<0.0001	<0.0001
1324		[EI] HC Subc R : [BN] A35/36c R	6.4	<0.0001	<0.0001
1325		[BN] rHipp R : [EI] Amg SF R	5.71	<0.0001	<0.0001
1326		[EI] HC HATA R : [EI] Amg SF R	5.69	<0.0001	<0.0001
1327		[BN] cHipp R : [EI] HC DG R	5.4	<0.0001	<0.0001
1328		[EI] HC EC R : [EI] Amg SF R	5.36	<0.0001	<0.0001
1329		[BN] rHipp R : [EI] Amg CM R	4.74	<0.0001	0.000165
1330		[EI] Amg IF R : [EI] Amg SF R	4.03	<0.0001	0.003208
1331		[EI] Amg VTM R : [EI] Amg CM R	3.94	<0.0001	0.004625
1332		[EI] HC Subc R : [BN] A35/36r R	3.42	0.000661	0.027612
1333		[EI] HC Subc R : [EI] Amg SF R	2.92	0.003575	0.109692
1334		Cluster 145/690: TFCE 1362.33, p(unc)<0.0001, p(FDR)<0.0001, p(FWE)<0.0001
1335		[BN] TE1.0/TE1.2 R : [EI] OP4 R	15.41	<0.0001	<0.0001
1336		[BN] A22c R : [EI] OP4 R	11.26	<0.0001	<0.0001
1337		[BN] TE1.0/TE1.2 R : [EI] OP1 R	6.62	<0.0001	<0.0001
1338		[BN] TE1.0/TE1.2 R : [EI] OP3 R	1.53	0.127465	0.701999
1339		[BN] TE1.0/TE1.2 R : [EI] PSC 3b R	0.9	0.369376	0.877974
1340		Cluster 146/690: TFCE 1358.85, p(unc)<0.0001, p(FDR)<0.0001, p(FWE)<0.0001
1341		[BN] A4ll R : [BN] A6m R	13.36	<0.0001	<0.0001
1342		[BN] A6vl R : [BN] A6cdl R	11.35	<0.0001	<0.0001
1343		[BN] A6m R : [BN] A8m R	11.07	<0.0001	<0.0001
1344		[BN] A6cdl R : [BN] A6dl R	10.59	<0.0001	<0.0001
1345		[BN] A6vl R : [BN] A6dl R	10.03	<0.0001	<0.0001
1346		[BN] A4hf R : [BN] A4tl R	9.17	<0.0001	<0.0001
1347		[BN] A6m R : [BN] A4tl R	8.39	<0.0001	<0.0001
1348		[BN] A6cdl R : [BN] A6cvl R	8.02	<0.0001	<0.0001
1349		[BN] A4ul R : [BN] A6cdl R	7.73	<0.0001	<0.0001
1350		[BN] A6dl R : [BN] A8dl R	7.22	<0.0001	<0.0001
1351		[BN] A4ul R : [BN] A6m R	7.06	<0.0001	<0.0001
1352		[BN] A4tl R : [BN] A6cvl R	6.9	<0.0001	<0.0001
1353		[BN] A4hf R : [BN] A6cvl R	6.67	<0.0001	<0.0001
1354		[BN] A6dl R : [BN] A8m R	6.4	<0.0001	<0.0001
1355		[BN] A4t R : [BN] A6m R	6.39	<0.0001	<0.0001
1356		[BN] A4hf R : [BN] A6m R	5.78	<0.0001	<0.0001
1357		[BN] A6cvl R : [BN] A8m R	5.54	<0.0001	<0.0001
1358		[BN] A6m R : [BN] A6cdl R	5.24	<0.0001	<0.0001
1359		[BN] A4tl R : [BN] A8m R	4.55	<0.0001	0.000382
1360		[BN] A6m R : [BN] A6dl R	4.45	<0.0001	0.000585
1361		[BN] A4t R : [BN] A6cdl R	4.19	<0.0001	0.001734
1362		[BN] A6dl R : [BN] A6cvl R	3.99	<0.0001	0.003798
1363		[BN] A6cdl R : [BN] A8m R	3.64	0.000286	0.013271
1364		[BN] A4hf R : [BN] A6cdl R	3.24	0.001259	0.047499
1365		[BN] A6cdl R : [BN] A4tl R	3.13	0.001804	0.063583
1366		[BN] A6dl R : [BN] A8vl R	3.02	0.002635	0.086241
1367		[BN] A4ul R : [BN] A4tl R	2.62	0.0089	0.208002
1368		[BN] A4ul R : [BN] A6dl R	2.56	0.010748	0.23562
1369		[BN] A4hf R : [BN] A6dl R	2.33	0.020233	0.340009
1370		[BN] A6cdl R : [BN] A12/47o R	2.21	0.027433	0.397283
1371		[BN] A4t R : [BN] A6cvl R	1.77	0.077515	0.607127
1372		[BN] A4ul R : [BN] A6cvl R	1.7	0.088996	0.63514
1373		Cluster 147/690: TFCE 1358.62, p(unc)<0.0001, p(FDR)<0.0001, p(FWE)<0.0001
1374		[BN] A39rd R : [BN] lsOccG R	15.9	<0.0001	<0.0001
1375		[BN] A39c R : [BN] lsOccG R	7.44	<0.0001	<0.0001
1376		[BN] A39c R : [BN] mOccG R	5.68	<0.0001	<0.0001
1377		[BN] A39c R : [EI] Vis FG3 R	2.33	0.020097	0.338883
1378		Cluster 148/690: TFCE 1354.34, p(unc)<0.0001, p(FDR)<0.0001, p(FWE)<0.0001
1379		[BN] A45c R : [BN] A45r R	15.77	<0.0001	<0.0001
1380		Cluster 149/690: TFCE 1325.55, p(unc)<0.0001, p(FDR)<0.0001, p(FWE)<0.0001
1381		[BN] A5m R : [BN] A1/2/3ll R	15.17	<0.0001	<0.0001
1382		[BN] A7pc R : [BN] A1/2/3tru R	7.33	<0.0001	<0.0001
1383		[BN] A7pc R : [BN] A1/2/3ll R	4.49	<0.0001	0.000494
1384		[BN] A5m R : [BN] A1/2/3tonIa R	2.24	0.025079	0.379815
1385		Cluster 150/690: TFCE 1309.51, p(unc)<0.0001, p(FDR)<0.0001, p(FWE)<0.0001
1386		[EI] Ins Id7 R : [EI] OP9 R	13.88	<0.0001	<0.0001
1387		[BN] dIa R : [EI] OP8 R	12.68	<0.0001	<0.0001
1388		[BN] dId R : [EI] OP8 R	7.28	<0.0001	<0.0001
1389		[BN] dId R : [BN] A44op R	6.72	<0.0001	<0.0001
1390		[BN] dIa R : [EI] OP9 R	5.87	<0.0001	<0.0001
1391		[BN] dId R : [BN] A44v R	4.01	<0.0001	0.003508
1392		Cluster 151/690: TFCE 1306.03, p(unc)<0.0001, p(FDR)<0.0001, p(FWE)<0.0001
1393		[BN] A4ul L : [BN] A1/2/3ulhf L	16.49	<0.0001	<0.0001
1394		Cluster 152/690: TFCE 1295.22, p(unc)<0.0001, p(FDR)<0.0001, p(FWE)<0.0001
1395		[BN] A20il L : [BN] A21c L	13.83	<0.0001	<0.0001
1396		[BN] A20il L : [BN] A21r L	12.01	<0.0001	<0.0001
1397		[BN] A20r L : [BN] A21r L	10.86	<0.0001	<0.0001
1398		[BN] A20r L : [EI] Ins Ig2 L	2.05	0.040522	0.475339
1399		Cluster 153/690: TFCE 1277.91, p(unc)<0.0001, p(FDR)<0.0001, p(FWE)<0.0001
1400	X	[BN] A39c R : [BN] A37dl R	16.18	<0.0001	<0.0001
1401	X	[BN] A39rv R : [BN] A37dl R	15.07	<0.0001	<0.0001
1402		[BN] A40rd R : [BN] A37vl R	9.24	<0.0001	<0.0001
1403	X	[BN] A40c R : [BN] A37dl R	6.94	<0.0001	<0.0001
1404	X	[BN] A39rd R : [BN] A37dl R	4.3	<0.0001	0.001096
1405		[BN] A39c R : [BN] A37mv R	3.78	0.000171	0.00837
1406	X	[BN] A40rd R : [BN] A37dl R	3.6	0.000343	0.015585
1407		[BN] A40rv R : [BN] A37elv R	3.45	0.000586	0.024906
1408		[BN] A39rd R : [BN] A37vl R	3.41	0.000687	0.028572
1409		[BN] A40rd R : [BN] A37elv R	3.21	0.001371	0.050907
1410		[BN] A39rd R : [BN] A37elv R	2.66	0.008081	0.19416
1411		Cluster 154/690: TFCE 1272.93, p(unc)<0.0001, p(FDR)<0.0001, p(FWE)<0.0001
1412		[EI] Vis FG3 L : [BN] A37mv L	15.48	<0.0001	<0.0001
1413		[EI] Vis hOc4la L : [BN] msOccG L	3.32	0.000938	0.037071
1414		Cluster 155/690: TFCE 1265.61, p(unc)<0.0001, p(FDR)<0.0001, p(FWE)<0.0001
1415		[BN] A39rd R : [BN] A20cl R	15.77	<0.0001	<0.0001
1416		[BN] A39c R : [BN] A20cl R	2.32	0.020809	0.345198
1417		Cluster 156/690: TFCE 1264.33, p(unc)<0.0001, p(FDR)<0.0001, p(FWE)<0.0001
1418	X	[EI] PSC 2 R : [BN] A7pc R	13.87	<0.0001	<0.0001
1419	X	[BN] A7ip R : [BN] A5l R	12.07	<0.0001	<0.0001
1420	X	[BN] A7ip R : [BN] A7r R	11.06	<0.0001	<0.0001
1421	X	[EI] PSC 2 R : [BN] A5l R	10.35	<0.0001	<0.0001
1422	X	[BN] A7ip R : [BN] A7c R	7.85	<0.0001	<0.0001
1423	X	[EI] PSC 2 R : [BN] A7r R	4.58	<0.0001	0.000339
1424		Cluster 157/690: TFCE 1260.57, p(unc)<0.0001, p(FDR)<0.0001, p(FWE)<0.0001
1425		[EI] Cing 25 R : [BN] A13 R	14.93	<0.0001	<0.0001
1426		[EI] Cing s24 R : [BN] A13 R	7.92	<0.0001	<0.0001
1427		[EI] Cing s32 R : [BN] A13 R	4.9	<0.0001	<0.0001
1428		Cluster 158/690: TFCE 1182.62, p(unc)<0.0001, p(FDR)<0.0001, p(FWE)<0.0001
1429		[BN] A6cvl R : [BN] A44v R	15.11	<0.0001	<0.0001
1430		[BN] A6cvl R : [BN] A44d R	13.7	<0.0001	<0.0001
1431		[BN] A8m R : [BN] A44op R	7.18	<0.0001	<0.0001
1432		[BN] A4tl R : [BN] A44op R	5.47	<0.0001	<0.0001
1433		[BN] A4tl R : [BN] A44v R	5.37	<0.0001	<0.0001
1434		[BN] A8m R : [BN] A44v R	4.31	<0.0001	0.001046
1435		[BN] A4tl R : [EI] OP8 R	4.01	<0.0001	0.003542
1436		[BN] A8vl R : [BN] A44d R	2.73	0.006514	0.168085
1437		[BN] A4tl R : [EI] OP9 R	2.72	0.006703	0.171402
1438		[BN] A8m R : [BN] A44d R	2.32	0.020612	0.34331
1439		Cluster 159/690: TFCE 1175.13, p(unc)<0.0001, p(FDR)<0.0001, p(FWE)<0.0001
1440		[EI] Vis FG2 L : [BN] A37elv L	14.36	<0.0001	<0.0001
1441		[EI] Vis FG4 L : [BN] A37elv L	9.75	<0.0001	<0.0001
1442		[EI] Vis FG4 L : [BN] A37lv L	6.96	<0.0001	<0.0001
1443		[EI] Vis FG2 L : [BN] A37vl L	6.58	<0.0001	<0.0001
1444		Cluster 160/690: TFCE 1167.22, p(unc)<0.0001, p(FDR)<0.0001, p(FWE)<0.0001
1445		[BN] A10m L : [BN] A9l L	13.69	<0.0001	<0.0001
1446		[BN] A9m L : [BN] A9l L	11.38	<0.0001	<0.0001
1447		[BN] A9/46d L : [BN] A9l L	2.96	0.003214	0.101146
1448		Cluster 161/690: TFCE 1159.4, p(unc)<0.0001, p(FDR)<0.0001, p(FWE)<0.0001
1449		[EI] Vis FG2 R : [EI] Vis FG4 R	15.46	<0.0001	<0.0001
1450		Cluster 162/690: TFCE 1158.14, p(unc)<0.0001, p(FDR)<0.0001, p(FWE)<0.0001
1451		[DE] MGN R : [TH] Pulvinar R	15.14	<0.0001	<0.0001
1452		[BS] RedN1 R : [TH] Pulvinar R	3.23	0.001303	0.048878
1453		Cluster 163/690: TFCE 1150.11, p(unc)<0.0001, p(FDR)<0.0001, p(FWE)<0.0001
1454		[EI] OP8 L : [BN] A44op L	13.22	<0.0001	<0.0001
1455		[EI] OP8 L : [EI] OP9 L	12.92	<0.0001	<0.0001
1456		[BN] A44v L : [BN] A44d L	12.2	<0.0001	<0.0001
1457		[EI] OP9 L : [BN] A44op L	8.87	<0.0001	<0.0001
1458		[EI] OP8 L : [BN] A44v L	7.86	<0.0001	<0.0001
1459		[BN] A44op L : [BN] A44v L	4.99	<0.0001	<0.0001
1460		[EI] OP9 L : [BN] A44v L	3.99	<0.0001	0.003855
1461		[BN] A44op L : [BN] A44d L	2.53	0.011583	0.247212
1462		[EI] OP9 L : [BN] A44d L	2.21	0.027586	0.398131
1463		[EI] OFC Fo3 L : [EI] OP8 L	1.34	0.180066	0.765589
1464		Cluster 164/690: TFCE 1136.96, p(unc)<0.0001, p(FDR)<0.0001, p(FWE)<0.0001
1465	X	[EI] PIC R : [EI] OP1 R	15.16	<0.0001	<0.0001
1466	X	[EI] OP2 R : [EI] OP1 R	6.77	<0.0001	<0.0001
1467		Cluster 165/690: TFCE 1129.49, p(unc)<0.0001, p(FDR)<0.0001, p(FWE)<0.0001
1468	X	[EI] IPL PFcm L : [EI] IPL PF L	14.79	<0.0001	<0.0001
1469	X	[BN] A23c L : [EI] IPL PF L	4.26	<0.0001	0.001305
1470	X	[BN] A23c L : [EI] IPL PFcm L	1.97	0.04915	0.516025
1471	X	[EI] IPL PFcm L : [EI] OP2 L	1.07	0.286739	0.84132
1472		Cluster 166/690: TFCE 1113.49, p(unc)<0.0001, p(FDR)<0.0001, p(FWE)<0.0001
1473		[BN] V5/MT+ R : [BN] A37vl R	14.65	<0.0001	<0.0001
1474		[EI] Vis hOc4la R : [BN] A37vl R	8.24	<0.0001	<0.0001
1475	X	[EI] Vis hOc4la R : [BN] A37dl R	6.75	<0.0001	<0.0001
1476	X	[EI] Vis hOc5 R : [BN] A37dl R	6.09	<0.0001	<0.0001
1477		[BN] V5/MT+ R : [BN] A37lv R	4.66	<0.0001	0.000237
1478		[EI] Vis hOc4la R : [BN] A37elv R	3.51	0.000477	0.020875
1479		Cluster 167/690: TFCE 1100.88, p(unc)<0.0001, p(FDR)<0.0001, p(FWE)<0.0001
1480		[CB] VIIIa L : [CB] VIIIb L	14.45	<0.0001	<0.0001
1481		Cluster 168/690: TFCE 1095.66, p(unc)<0.0001, p(FDR)<0.0001, p(FWE)<0.0001
1482		[BN] A41/42 L : [BN] A22c R	15.05	<0.0001	<0.0001
1483		[BN] A41/42 L : [BN] TE1.0/TE1.2 R	2.44	0.014722	0.28566
1484		Cluster 169/690: TFCE 1066, p(unc)<0.0001, p(FDR)<0.0001, p(FWE)<0.0001
1485	X	[EI] PIC L : [EI] IPL PFcm L	14.55	<0.0001	<0.0001
1486	X	[BN] A2 L : [BN] A23c L	1.05	0.293574	0.844846
1487		Cluster 170/690: TFCE 1062.7, p(unc)<0.0001, p(FDR)<0.0001, p(FWE)<0.0001
1488		[BS] medIMRF R : [BS] latIMRF R	14.48	<0.0001	<0.0001
1489		Cluster 171/690: TFCE 1058.58, p(unc)<0.0001, p(FDR)<0.0001, p(FWE)<0.0001
1490		[BN] A6cvl L : [BN] A40rd L	14.13	<0.0001	<0.0001
1491		[BN] A4tl L : [BN] A40rv L	6.28	<0.0001	<0.0001
1492		[BN] A6cvl L : [BN] A40rv L	5.87	<0.0001	<0.0001
1493		[BN] A1/2/3ll L : [BN] A40rv L	1.72	0.085194	0.627014
1494		Cluster 172/690: TFCE 1034.95, p(unc)<0.0001, p(FDR)<0.0001, p(FWE)<0.0001
1495		[BN] A7m L : [BN] A31 L	15.29	<0.0001	<0.0001
1496		[BN] A5m L : [BN] A31 L	2.71	0.006801	0.173105
1497		[BN] A7pc L : [BN] A31 L	1.6	0.108963	0.673886
1498		Cluster 173/690: TFCE 1018.77, p(unc)<0.0001, p(FDR)<0.0001, p(FWE)<0.0001
1499		[EI] Vis FG4 R : [BN] A37lv R	14.56	<0.0001	<0.0001
1500		[EI] Vis FG2 R : [BN] A37lv R	4.8	<0.0001	0.000127
1501		[EI] Vis FG2 R : [BN] A37elv R	4.71	<0.0001	0.000186
1502		[EI] Vis FG4 R : [BN] A37elv R	2.81	0.005059	0.1412
1503		Cluster 174/690: TFCE 1015.62, p(unc)<0.0001, p(FDR)<0.0001, p(FWE)<0.0001
1504		[EI] Amg LB R : [EI] Amg IF R	12.7	<0.0001	<0.0001
1505		[BN] rHipp R : [BN] cHipp R	11.68	<0.0001	<0.0001
1506		[BN] rHipp R : [EI] Amg VTM R	11.48	<0.0001	<0.0001
1507		[BN] rHipp R : [BN] lAmyg R	10.19	<0.0001	<0.0001
1508		[EI] Amg IF R : [BN] lAmyg R	10.02	<0.0001	<0.0001
1509		[BN] rHipp R : [EI] HC HATA R	8.56	<0.0001	<0.0001
1510		[EI] Amg LB R : [BN] lAmyg R	7.74	<0.0001	<0.0001
1511		[EI] Amg LB R : [EI] Amg VTM R	6.95	<0.0001	<0.0001
1512		[EI] Amg LB R : [EI] HC EC R	5.88	<0.0001	<0.0001
1513		[BN] rHipp R : [EI] HC Subc R	4.63	<0.0001	0.000276
1514		[EI] Amg LB R : [EI] HC Subc R	4.01	<0.0001	0.003556
1515		[EI] Amg IF R : [EI] Amg VTM R	2.75	0.006099	0.160289
1516		Cluster 175/690: TFCE 1005.6, p(unc)<0.0001, p(FDR)<0.0001, p(FWE)<0.0001
1517		[EI] HC EC R : [BN] TI R	14.04	<0.0001	<0.0001
1518		[EI] HC Subc R : [BN] TH R	9.65	<0.0001	<0.0001
1519		[BN] lAmyg R : [BN] mAmyg R	6.1	<0.0001	<0.0001
1520		[EI] HC Subc R : [BN] TL R	4.32	<0.0001	0.001006
1521		[BN] cHipp R : [BN] TI R	3.05	0.002334	0.078221
1522		[EI] HC EC R : [BN] TH R	2.1	0.035923	0.451066
1523		[BN] lAmyg R : [BN] TH R	1.34	0.181154	0.766632
1524		[BN] cHipp R : [BN] TL R	1.14	0.256276	0.822852
1525		Cluster 176/690: TFCE 1002.64, p(unc)<0.0001, p(FDR)<0.0001, p(FWE)<0.0001
1526		[BN] A13 L : [EI] Cing 25 L	14.33	<0.0001	<0.0001
1527		Cluster 177/690: TFCE 1000.04, p(unc)<0.0001, p(FDR)<0.0001, p(FWE)<0.0001
1528	X	[EI] IPL PFcm R : [EI] OP1 R	14.81	<0.0001	<0.0001
1529	X	[EI] IPL PFcm R : [EI] OP4 R	2.76	0.005915	0.156673
1530	X	[EI] IPL PFcm R : [EI] PSC 3b R	1.51	0.132473	0.708818
1531	X	[EI] IPL PF R : [EI] OP4 R	0.94	0.346827	0.868675
1532		Cluster 178/690: TFCE 997.19, p(unc)<0.0001, p(FDR)<0.0001, p(FWE)<0.0001
1533		[EI] Vis FG1 R : [EI] Vis FG2 R	13.77	<0.0001	<0.0001
1534		[EI] Vis hOc4v R : [EI] Vis FG2 R	10.86	<0.0001	<0.0001
1535		[EI] Vis hOc4lp R : [EI] Vis FG2 R	5.29	<0.0001	<0.0001
1536		[EI] Vis hOc4v R : [EI] Vis FG4 R	2.82	0.004931	0.138735
1537		Cluster 179/690: TFCE 989.17, p(unc)<0.0001, p(FDR)<0.0001, p(FWE)<0.0001
1538		[BN] A1/2/3ll L : [BN] A5m L	13.74	<0.0001	<0.0001
1539		[BN] A1/2/3ll L : [BN] A7pc L	2.52	0.011947	0.252091
1540		[BN] A1/2/3ulhf L : [BN] A7pc L	1.41	0.158822	0.741241
1541		Cluster 180/690: TFCE 983.37, p(unc)<0.0001, p(FDR)<0.0001, p(FWE)<0.0001
1542		[EI] Vis FG2 L : [EI] Vis FG4 L	14.37	<0.0001	<0.0001
1543		Cluster 181/690: TFCE 966.93, p(unc)<0.0001, p(FDR)<0.0001, p(FWE)<0.0001
1544		[BS] latIMRF L : [BS] RapheObscN	-14.05	<0.0001	<0.0001
1545		[BS] InfOlivN L : [BS] RapheObscN	-3.18	0.001551	0.056289
1546		Cluster 182/690: TFCE 965, p(unc)<0.0001, p(FDR)<0.0001, p(FWE)<0.0001
1547	X	[BN] A37dl L : [BN] A37dl R	14	<0.0001	<0.0001
1548		[BN] A20rv L : [BN] A37vl R	2.29	0.022025	0.35549
1549	X	[BN] A37dl L : [BN] A37mv R	1.82	0.068757	0.582615
1550		Cluster 183/690: TFCE 953.33, p(unc)<0.0001, p(FDR)<0.0001, p(FWE)<0.0001
1551	X	[BS] VestibN L : [BS] SubCoeruleus L	14.3	<0.0001	<0.0001
1552		Cluster 184/690: TFCE 948.89, p(unc)<0.0001, p(FDR)<0.0001, p(FWE)<0.0001
1553		[CB] crus1 R : [CB] VI R	13.72	<0.0001	<0.0001
1554		[CB] V R : [CB] VI R	12.98	<0.0001	<0.0001
1555		[CB] VIIIa R : [CB] VI R	8.5	<0.0001	<0.0001
1556		[CB] VIIb R : [CB] VI R	5.18	<0.0001	<0.0001
1557		[CB] VI R : [CB] dentateN R	4.66	<0.0001	0.000235
1558		[CB] VIIIa R : [CB] dentateN R	2.62	0.008953	0.208966
1559		[CB] crus2 R : [CB] dentateN R	2.51	0.012342	0.256914
1560		Cluster 185/690: TFCE 945.41, p(unc)<0.0001, p(FDR)<0.0001, p(FWE)<0.0001
1561		[BN] lsOccG L : [BN] A7c L	13.91	<0.0001	<0.0001
1562		[BN] lsOccG L : [BN] A7r L	5.1	<0.0001	<0.0001
1563		[BN] lsOccG L : [BN] A5l L	3.79	0.000161	0.007918
1564		Cluster 186/690: TFCE 944.87, p(unc)<0.0001, p(FDR)<0.0001, p(FWE)<0.0001
1565		[EI] Ins Ig2 L : [BN] G L	12	<0.0001	<0.0001
1566		[BN] dId L : [BN] dIg L	9.79	<0.0001	<0.0001
1567		[EI] Ins Ig1 L : [BN] G L	9.7	<0.0001	<0.0001
1568		[BN] dIg L : [BN] G L	8.39	<0.0001	<0.0001
1569		[BN] dId L : [BN] dIa L	8.31	<0.0001	<0.0001
1570		[BN] vId/vIg L : [EI] Ins Id1 L	6.54	<0.0001	<0.0001
1571		[BN] vIa L : [BN] dIa L	6.45	<0.0001	<0.0001
1572		[EI] Ins Ig2 L : [EI] Ins Id1 L	6.33	<0.0001	<0.0001
1573		[BN] dIg L : [BN] vId/vIg L	6.04	<0.0001	<0.0001
1574		[BN] vId/vIg L : [BN] vIa L	5.45	<0.0001	<0.0001
1575		[BN] dId L : [BN] vId/vIg L	5.01	<0.0001	<0.0001
1576		[BN] dId L : [EI] Ins Id7 L	4.42	<0.0001	0.00066
1577		[BN] vId/vIg L : [BN] G L	4.42	<0.0001	0.000674
1578		[EI] Ins Ig1 L : [EI] Ins Id1 L	2.83	0.004791	0.135866
1579		[BN] vId/vIg L : [BN] dIa L	2.76	0.005942	0.157221
1580		[BN] vId/vIg L : [EI] Ins Id7 L	2.74	0.006209	0.162571
1581		[BN] A21r L : [BN] G L	2.07	0.039079	0.467826
1582		[BN] dIg L : [EI] Amg MF L	1.56	0.11955	0.690331
1583		[BN] A21r L : [EI] Ins Id7 L	1.53	0.125958	0.699796
1584		[BN] dId L : [BN] vIa L	1.52	0.128206	0.702769
1585		[BN] dIg L : [BN] mAmyg L	1.4	0.161562	0.744559
1586		[BN] dId L : [EI] Ins Id1 L	0.56	0.573438	0.939083
1587		Cluster 187/690: TFCE 938.08, p(unc)<0.0001, p(FDR)<0.0001, p(FWE)<0.0001
1588		[BN] vCa L : [HT] BNST L	14.02	<0.0001	<0.0001
1589		Cluster 188/690: TFCE 933.88, p(unc)<0.0001, p(FDR)<0.0001, p(FWE)<0.0001
1590		[BN] A8vl R : [BN] A9/46v R	12.81	<0.0001	<0.0001
1591		[BN] A8vl R : [BN] A10l R	8.25	<0.0001	<0.0001
1592		[BN] A8vl R : [BN] A46 R	6.74	<0.0001	<0.0001
1593		[BN] A12/47o R : [BN] A10l R	5.12	<0.0001	<0.0001
1594		[BN] A8dl R : [BN] A10l R	3.98	<0.0001	0.003934
1595		[BN] A12/47l R : [BN] A9/46v R	3.97	<0.0001	0.00406
1596		[BN] A12/47o R : [BN] A9/46v R	3.78	0.000169	0.008306
1597		[BN] A12/47l R : [BN] A10l R	3.52	0.000454	0.020013
1598		Cluster 189/690: TFCE 908.61, p(unc)<0.0001, p(FDR)<0.0001, p(FWE)<0.0001
1599		[BN] IFJ L : [BN] IFJ R	11.05	<0.0001	<0.0001
1600		[BN] A12/47l L : [BN] A12/47l R	10.9	<0.0001	<0.0001
1601		[BN] IFS L : [BN] IFS R	10.56	<0.0001	<0.0001
1602		[BN] A8dl L : [BN] A8dl R	10.26	<0.0001	<0.0001
1603		[BN] A8vl L : [BN] A8vl R	9.89	<0.0001	<0.0001
1604		[BN] A8vl L : [BN] A8dl R	6.72	<0.0001	<0.0001
1605		[BN] A12/47o L : [BN] A12/47o R	5.93	<0.0001	<0.0001
1606		[BN] A12/47l L : [BN] A12/47o R	3.31	0.000975	0.0383
1607		[BN] IFJ L : [BN] IFS R	3.26	0.001151	0.044136
1608		[BN] IFJ L : [BN] A12/47l R	2.64	0.008485	0.200904
1609		[BN] A12/47o L : [BN] A12/47l R	2.58	0.009965	0.223844
1610		[BN] A4ul L : [BN] IFJ R	1.95	0.051069	0.524307
1611		Cluster 190/690: TFCE 900.5, p(unc)<0.0001, p(FDR)<0.0001, p(FWE)<0.0001
1612		[BN] dIa L : [EI] Ins Id7 L	13.97	<0.0001	<0.0001
1613		Cluster 191/690: TFCE 861.88, p(unc)<0.0001, p(FDR)<0.0001, p(FWE)<0.0001
1614	X	[EI] PSC 2 R : [EI] PSC 3b R	13.46	<0.0001	<0.0001
1615	X	[BN] A2 R : [EI] OP1 R	12.57	<0.0001	<0.0001
1616	X	[EI] PSC 3a R : [EI] PSC 3b R	8.27	<0.0001	<0.0001
1617	X	[BN] A2 R : [EI] OP4 R	7.72	<0.0001	<0.0001
1618	X	[BN] A2 R : [EI] PSC 3b R	5.8	<0.0001	<0.0001
1619	X	[EI] PSC 2 R : [EI] OP1 R	5.72	<0.0001	<0.0001
1620	X	[EI] AIPS IP3 R : [BN] A6vl R	3.79	0.000159	0.007854
1621	X	[EI] PSC 3a R : [EI] OP1 R	1.52	0.128218	0.702801
1622	X	[EI] PSC 3a R : [EI] OP4 R	1.13	0.258706	0.823902
1623		[BN] rHipp R : [EI] OP4 R	0.93	0.352174	0.870779
1624		Cluster 192/690: TFCE 850.12, p(unc)<0.0001, p(FDR)<0.0001, p(FWE)<0.0001
1625		[BN] G R : [BN] dIg R	13.16	<0.0001	<0.0001
1626		[BN] dIa R : [EI] Ins Id7 R	11.88	<0.0001	<0.0001
1627		[BN] dIg R : [BN] dId R	6.91	<0.0001	<0.0001
1628		[BN] dId R : [BN] dIa R	6.81	<0.0001	<0.0001
1629		[BN] G R : [BN] vId/vIg R	6.65	<0.0001	<0.0001
1630		[BN] dIg R : [BN] vId/vIg R	6.31	<0.0001	<0.0001
1631		[BN] vId/vIg R : [BN] dId R	4.57	<0.0001	0.000353
1632		[BN] vIa R : [BN] vId/vIg R	3.46	0.000578	0.024637
1633		[BN] vId/vIg R : [BN] dIa R	3.04	0.002428	0.080662
1634		Cluster 193/690: TFCE 844.76, p(unc)<0.0001, p(FDR)<0.0001, p(FWE)<0.0001
1635		[BN] A31 R : [BN] A39rv R	13.08	<0.0001	<0.0001
1636		[BN] A31 R : [BN] A39rd R	4.86	<0.0001	<0.0001
1637		Cluster 194/690: TFCE 829.82, p(unc)<0.0001, p(FDR)<0.0001, p(FWE)<0.0001
1638		[TH] Pulvinar L : [DE] MGN L	13.02	<0.0001	<0.0001
1639		[TH] Pulvinar L : [DE] LGN L	2.47	0.013872	0.276358
1640		Cluster 195/690: TFCE 820.87, p(unc)<0.0001, p(FDR)<0.0001, p(FWE)<0.0001
1641		[BN] vmPOS R : [EI] Vis hOc6 R	13.57	<0.0001	<0.0001
1642		[BN] dmPOS R : [EI] Vis hOc6 R	3.98	<0.0001	0.003868
1643		[BN] dmPOS R : [EI] Vis FG3 R	2.72	0.00673	0.171753
1644		Cluster 196/690: TFCE 817.26, p(unc)<0.0001, p(FDR)<0.0001, p(FWE)<0.0001
1645	X	[EI] OP1 L : [EI] IPL PFcm L	13.8	<0.0001	<0.0001
1646	X	[EI] OP4 L : [EI] IPL PFcm L	2.13	0.033389	0.436433
1647	X	[EI] OP1 L : [BN] A23c L	2.01	0.044503	0.495426
1648		Cluster 197/690: TFCE 799.58, p(unc)<0.0001, p(FDR)<0.0001, p(FWE)<0.0001
1649		[CB] VIIIa R : [CB] VIIIb R	12.27	<0.0001	<0.0001
1650		[CB] V R : [CB] I-IV R	11.08	<0.0001	<0.0001
1651		[CB] VI R : [CB] I-IV R	4.68	<0.0001	0.000214
1652		[CB] VI R : [CB] VIIIb R	4.06	<0.0001	0.002884
1653		[CB] VIIb R : [CB] IX R	2.15	0.031767	0.427081
1654		Cluster 198/690: TFCE 791.02, p(unc)<0.0001, p(FDR)<0.0001, p(FWE)<0.0001
1655		[CB] VI L : [CB] vermis-VI	13.2	<0.0001	<0.0001
1656		[CB] V L : [CB] vermis-VI	5.82	<0.0001	<0.0001
1657		[CB] VIIIa L : [CB] vermis-VI	2.98	0.002931	0.093992
1658		[CB] crus1 L : [CB] vermis-VI	1.78	0.074949	0.599854
1659		[CB] V L : [CB] vermis-X	1.5	0.134292	0.711599
1660		Cluster 199/690: TFCE 784.27, p(unc)<0.0001, p(FDR)<0.0001, p(FWE)<0.0001
1661		[DE] SubthalN L : [BS] SubstNigComp L	13.41	<0.0001	<0.0001
1662		[DE] SubthalN L : [BS] SubstNigRetic L	2.74	0.006238	0.16309
1663		[BS] latPBN L : [BS] RapheObscN	1.14	0.252557	0.820929
1664		Cluster 200/690: TFCE 776.95, p(unc)<0.0001, p(FDR)<0.0001, p(FWE)<0.0001
1665		[BN] A44v R : [BN] A45c R	11.73	<0.0001	<0.0001
1666		[BN] A44op R : [BN] A45c R	10.07	<0.0001	<0.0001
1667		[BN] A44v R : [BN] A45r R	9.08	<0.0001	<0.0001
1668		[BN] A44op R : [BN] A45r R	7.04	<0.0001	<0.0001
1669		[BN] A44d R : [BN] A45c R	6.92	<0.0001	<0.0001
1670		[BN] A44d R : [BN] A45r R	4.15	<0.0001	0.002044
1671		Cluster 201/690: TFCE 761.63, p(unc)<0.0001, p(FDR)<0.0001, p(FWE)<0.0001
1672		[CB] vermis-VIIb : [CB] vermis-crus2	12.35	<0.0001	<0.0001
1673		[CB] vermis-crus1 : [CB] vermis-crus2	8.58	<0.0001	<0.0001
1674		Cluster 202/690: TFCE 757.89, p(unc)<0.0001, p(FDR)<0.0001, p(FWE)<0.0001
1675		[BS] medPBN R : [BS] SubCoeruleus R	-12.4	<0.0001	<0.0001
1676		[BS] LocCoeruleus R : [BS] aParvReticN R	-8.33	<0.0001	<0.0001
1677		[BS] LocCoeruleus R : [BS] PontReticN R	-7.81	<0.0001	<0.0001
1678		[BS] latDorTegN R : [BS] SubCoeruleus R	-4.54	<0.0001	0.000406
1679		[BS] medPBN R : [BS] latDorTegN R	-2.8	0.00516	0.143133
1680		Cluster 203/690: TFCE 743.69, p(unc)<0.0001, p(FDR)<0.0001, p(FWE)<0.0001
1681		[BS] RapheObscN : [BS] medSupMedulRF R	13.3	<0.0001	<0.0001
1682		[BS] SubstNigRetic L : [BS] isthRF R	2.21	0.027575	0.398116
1683		[BS] RapheObscN : [BS] isthRF R	1.18	0.238344	0.812077
1684		[BS] PAG : [BS] medSupMedulRF R	1.13	0.257194	0.823311
1685		Cluster 204/690: TFCE 739.5, p(unc)<0.0001, p(FDR)<0.0001, p(FWE)<0.0001
1686		[EI] Cing p32 L : [EI] Cing p32 R	12.61	<0.0001	<0.0001
1687		Cluster 205/690: TFCE 733.37, p(unc)<0.0001, p(FDR)<0.0001, p(FWE)<0.0001
1688		[EI] Vis hOc4v R : [EI] Vis hOc4la R	12.55	<0.0001	<0.0001
1689		Cluster 206/690: TFCE 728.55, p(unc)<0.0001, p(FDR)<0.0001, p(FWE)<0.0001
1690		[EI] HC HATA L : [BN] rHipp L	13.08	<0.0001	<0.0001
1691		[EI] Amg VTM L : [BN] rHipp L	6.68	<0.0001	<0.0001
1692		Cluster 207/690: TFCE 727.39, p(unc)<0.0001, p(FDR)<0.0001, p(FWE)<0.0001
1693		[BN] A23v R : [BN] vmPOS R	11.23	<0.0001	<0.0001
1694		[BN] A23v R : [BN] dmPOS R	10.09	<0.0001	<0.0001
1695		[BN] A31 R : [BN] dmPOS R	9.86	<0.0001	<0.0001
1696		[BN] A31 R : [BN] vmPOS R	4.05	<0.0001	0.003031
1697		[BN] A23v R : [EI] Vis hOc4lp R	2.28	0.022942	0.363051
1698		[BN] A40rv R : [BN] dmPOS R	2.26	0.023775	0.369323
1699		Cluster 208/690: TFCE 726.56, p(unc)<0.0001, p(FDR)<0.0001, p(FWE)<0.0001
1700		[BS] CuneiformN L : [BS] PAG	13.1	<0.0001	<0.0001
1701		Cluster 209/690: TFCE 724.99, p(unc)<0.0001, p(FDR)<0.0001, p(FWE)<0.0001
1702		[BN] A39rv L : [BN] aSTS L	13.04	<0.0001	<0.0001
1703		[BN] A40rd L : [BN] A22c L	1.67	0.095218	0.649014
1704		Cluster 210/690: TFCE 724.02, p(unc)<0.0001, p(FDR)<0.0001, p(FWE)<0.0001
1705		[BN] A21r R : [BN] A20il R	11.62	<0.0001	<0.0001
1706		[BN] A21r R : [BN] A20r R	9.66	<0.0001	<0.0001
1707		[BN] A21c R : [BN] A20il R	9.4	<0.0001	<0.0001
1708		[BN] A21r R : [BN] A20rv R	4.26	<0.0001	0.001308
1709		[EI] Ins Id7 R : [BN] A20rv R	1.04	0.296734	0.846727
1710		Cluster 211/690: TFCE 719.51, p(unc)<0.0001, p(FDR)<0.0001, p(FWE)<0.0001
1711		[BN] A44op L : [EI] Ins Id7 L	13.24	<0.0001	<0.0001
1712		Cluster 212/690: TFCE 717.44, p(unc)<0.0001, p(FDR)<0.0001, p(FWE)<0.0001
1713		[BN] dmPOS L : [BN] A31 L	12.92	<0.0001	<0.0001
1714		[BN] dmPOS L : [BN] A24rv L	2.3	0.02165	0.352515
1715		Cluster 213/690: TFCE 709.7, p(unc)<0.0001, p(FDR)<0.0001, p(FWE)<0.0001
1716		[BS] medSupMedulRF L : [BS] medIMRF L	-12.48	<0.0001	<0.0001
1717		[BS] PontReticN L : [BS] antMesRF L	-1.13	0.257948	0.823676
1718		[BS] PontReticN L : [BS] medSupMedulRF L	-0.88	0.379088	0.88195
1719		Cluster 214/690: TFCE 696.66, p(unc)<0.0001, p(FDR)<0.0001, p(FWE)<0.0001
1720		[BN] A1/2/3ulhf L : [EI] PSC 3b R	12.43	<0.0001	<0.0001
1721		Cluster 215/690: TFCE 695.7, p(unc)<0.0001, p(FDR)<0.0001, p(FWE)<0.0001
1722		[BN] A6vl R : [BN] A8dl R	13.13	<0.0001	<0.0001
1723		[BN] A6vl R : [BN] A8vl R	7.72	<0.0001	<0.0001
1724		Cluster 216/690: TFCE 693, p(unc)<0.0001, p(FDR)<0.0001, p(FWE)<0.0001
1725	X	[EI] IPL PFcm R : [BN] A41/42 R	12.73	<0.0001	<0.0001
1726		Cluster 217/690: TFCE 687.98, p(unc)<0.0001, p(FDR)<0.0001, p(FWE)<0.0001
1727	X	[EI] IPL PF L : [BN] A40c R	13.47	<0.0001	<0.0001
1728	X	[EI] OP2 L : [BN] A40rd R	1.13	0.2598	0.824591
1729		Cluster 218/690: TFCE 683.66, p(unc)<0.0001, p(FDR)<0.0001, p(FWE)<0.0001
1730		[EI] Cing p32 R : [BN] A9m R	12.31	<0.0001	<0.0001
1731		[EI] Cing p32 R : [BN] A9l R	2.17	0.030431	0.418468
1732		[EI] Cing p32 R : [BN] A9/46d R	1.83	0.067104	0.577561
1733		Cluster 219/690: TFCE 670.04, p(unc)<0.0001, p(FDR)<0.0001, p(FWE)<0.0001
1734	X	[BN] A5l L : [EI] PSC 2 L	11.85	<0.0001	<0.0001
1735	X	[BN] A7pc L : [EI] PSC 2 L	8.69	<0.0001	<0.0001
1736	X	[BN] A5l L : [BN] A2 L	7.93	<0.0001	<0.0001
1737		Cluster 220/690: TFCE 662.35, p(unc)<0.0001, p(FDR)<0.0001, p(FWE)<0.0001
1738		[BN] vCa L : [BN] NAC L	12.35	<0.0001	<0.0001
1739		Cluster 221/690: TFCE 656.53, p(unc)<0.0001, p(FDR)<0.0001, p(FWE)<0.0001
1740	X	[BN] A1/2/3ulhf L : [BN] A2 L	12.83	<0.0001	<0.0001
1741		Cluster 222/690: TFCE 648.18, p(unc)<0.0001, p(FDR)<0.0001, p(FWE)<0.0001
1742		[BS] latSupMedulRF R : [BS] ViscSensMotN R	12.15	<0.0001	<0.0001
1743		[DE] SubthalN R : [BS] SubstNigComp R	8.54	<0.0001	<0.0001
1744		[DE] SubthalN R : [BS] SubstNigRetic R	6.44	<0.0001	<0.0001
1745		[DE] MGN R : [BS] ViscSensMotN R	2.57	0.010212	0.227586
1746		[DE] MGN R : [CB] crus2 R	1.55	0.120397	0.691095
1747		[DE] MGN R : [BS] CuneiformN R	1.29	0.195796	0.778832
1748		Cluster 223/690: TFCE 645.4, p(unc)<0.0001, p(FDR)<0.0001, p(FWE)<0.0001
1749		[BN] A40c R : [BN] A8vl R	11.36	<0.0001	<0.0001
1750		[BN] A39rd R : [BN] A8vl R	9.73	<0.0001	<0.0001
1751		[BN] A39rv R : [BN] A8dl R	7.58	<0.0001	<0.0001
1752		[BN] A39rd R : [BN] A8dl R	6.91	<0.0001	<0.0001
1753		[BN] A40rd R : [BN] A8vl R	5.07	<0.0001	<0.0001
1754		[BN] A39rv R : [BN] A8vl R	3.64	0.000285	0.013228
1755		[BN] A39c R : [BN] A8dl R	3.3	0.001011	0.039436
1756		[BN] A40c R : [BN] A8dl R	2.37	0.017825	0.317382
1757		Cluster 224/690: TFCE 633.76, p(unc)<0.0001, p(FDR)<0.0001, p(FWE)<0.0001
1758		[BN] rLinG R : [BN] A37mv R	12.13	<0.0001	<0.0001
1759		Cluster 225/690: TFCE 631.59, p(unc)<0.0001, p(FDR)<0.0001, p(FWE)<0.0001
1760		[CB] V L : [CB] I-IV L	12.57	<0.0001	<0.0001
1761		Cluster 226/690: TFCE 617.33, p(unc)<0.0001, p(FDR)<0.0001, p(FWE)<0.0001
1762		[BN] A40rd R : [BN] A6cvl R	11.56	<0.0001	<0.0001
1763		[BN] A40rv R : [BN] A6cvl R	8.22	<0.0001	<0.0001
1764		[BN] A40rv R : [BN] A4tl R	3.19	0.001501	0.054774
1765		Cluster 227/690: TFCE 612.07, p(unc)<0.0001, p(FDR)<0.0001, p(FWE)<0.0001
1766		[BN] A39rv L : [BN] A21c L	11.99	<0.0001	<0.0001
1767		[BN] A39rv L : [BN] A21r L	7.18	<0.0001	<0.0001
1768		[BN] A39rv L : [EI] Ins Ig2 L	1.37	0.170616	0.755919
1769		Cluster 228/690: TFCE 608.58, p(unc)<0.0001, p(FDR)<0.0001, p(FWE)<0.0001
1770	X	[EI] Vis hOc5 L : [EI] Vis hOc5 R	10.24	<0.0001	<0.0001
1771		[EI] Vis FG2 L : [EI] Vis FG2 R	9.76	<0.0001	<0.0001
1772		[EI] Vis FG2 L : [EI] Vis hOc4la R	7.46	<0.0001	<0.0001
1773		[EI] Vis FG2 L : [EI] Vis FG4 R	6.23	<0.0001	<0.0001
1774		[EI] Vis FG4 L : [EI] Vis FG4 R	6.06	<0.0001	<0.0001
1775	X	[EI] Vis hOc5 L : [EI] Vis hOc4la R	6.01	<0.0001	<0.0001
1776		[EI] Vis hOc6 L : [EI] Vis hOc6 R	4.7	<0.0001	0.000202
1777	X	[EI] Vis hOc5 L : [BN] V5/MT+ R	4.44	<0.0001	0.00062
1778		[EI] Vis FG4 L : [EI] Vis FG2 R	3.83	0.00014	0.006997
1779		[EI] Vis FG4 L : [EI] Vis hOc4la R	3.56	0.0004	0.017874
1780		[EI] Vis FG2 L : [BN] V5/MT+ R	1.61	0.108196	0.672637
1781		[EI] Vis FG4 L : [BN] V5/MT+ R	1.31	0.189073	0.773541
1782		Cluster 229/690: TFCE 603.2, p(unc)<0.0001, p(FDR)<0.0001, p(FWE)<0.0001
1783		[BN] A12/47l R : [EI] OP9 R	12.47	<0.0001	<0.0001
1784		[BN] A12/47o R : [EI] OP9 R	1.85	0.064162	0.568606
1785		Cluster 230/690: TFCE 597.54, p(unc)<0.0001, p(FDR)<0.0001, p(FWE)<0.0001
1786	X	[EI] AIPS IP3 R : [BN] A39rd R	11.88	<0.0001	<0.0001
1787		Cluster 231/690: TFCE 583.29, p(unc)<0.0001, p(FDR)<0.0001, p(FWE)<0.0001
1788		[EI] Ins Ig2 R : [BN] G R	11.68	<0.0001	<0.0001
1789		Cluster 232/690: TFCE 579.13, p(unc)<0.0001, p(FDR)<0.0001, p(FWE)<0.0001
1790		[EI] OP4 L : [BN] TE1.0/TE1.2 L	11.49	<0.0001	<0.0001
1791		[EI] OP1 L : [BN] TE1.0/TE1.2 L	9.04	<0.0001	<0.0001
1792		[EI] OP3 L : [BN] TE1.0/TE1.2 L	2.13	0.033152	0.435339
1793		[EI] PSC 3b L : [BN] A38l L	1.27	0.205618	0.787969
1794		Cluster 233/690: TFCE 576.55, p(unc)<0.0001, p(FDR)<0.0001, p(FWE)<0.0001
1795		[BS] dorsMesRF R : [BS] SupCollic R	12.17	<0.0001	<0.0001
1796		[BS] latMesRF R : [BS] SupCollic R	5.42	<0.0001	<0.0001
1797		[BS] mvTegN R : [BS] InfCollic R	3.12	0.00189	0.066028
1798		[BS] dorsMesRF R : [BS] InfCollic R	1.87	0.062244	0.562174
1799		[BS] dorsMesRF R : [BS] latIMRF R	0.92	0.357334	0.873042
1800		Cluster 234/690: TFCE 568.3, p(unc)<0.0001, p(FDR)<0.0001, p(FWE)<0.0001
1801		[BN] A41/42 R : [EI] OP1 R	11.93	<0.0001	<0.0001
1802		[BN] A41/42 R : [EI] OP4 R	7.48	<0.0001	<0.0001
1803		[BN] A41/42 R : [EI] PSC 3b R	1.86	0.063749	0.567015
1804		[BN] A41/42 R : [BN] A6vl R	1.33	0.183482	0.76846
1805		[BN] A41/42 R : [BN] A4ll R	1.05	0.292979	0.844692
1806		Cluster 235/690: TFCE 566.94, p(unc)<0.0001, p(FDR)<0.0001, p(FWE)<0.0001
1807		[BN] A40c L : [BN] A21c L	11.33	<0.0001	<0.0001
1808		[BN] A39rd L : [BN] A21c L	7.48	<0.0001	<0.0001
1809		Cluster 236/690: TFCE 553.2, p(unc)<0.0001, p(FDR)<0.0001, p(FWE)<0.0001
1810		[BN] A21r L : [BN] A21r R	11.26	<0.0001	<0.0001
1811		[BN] A21c L : [BN] A21c R	9.58	<0.0001	<0.0001
1812		[BN] A21c L : [BN] A21r R	3.9	0.000102	0.005246
1813		Cluster 237/690: TFCE 550.73, p(unc)<0.0001, p(FDR)<0.0001, p(FWE)<0.0001
1814		[EI] OP1 L : [BN] A41/42 L	12.22	<0.0001	<0.0001
1815		Cluster 238/690: TFCE 538.74, p(unc)<0.0001, p(FDR)<0.0001, p(FWE)<0.0001
1816		[BN] A39rv L : [BN] cpSTS L	11.41	<0.0001	<0.0001
1817		[BN] A39rv L : [BN] rpSTS L	2.86	0.004297	0.125517
1818		[BN] A39rv L : [BN] A23v L	2.76	0.005864	0.155863
1819		[BN] A40rd L : [BN] A24cd L	1.51	0.130805	0.706576
1820		Cluster 239/690: TFCE 534.49, p(unc)<0.0001, p(FDR)<0.0001, p(FWE)<0.0001
1821	X	[BN] A23c R : [BN] A1/2/3ll R	11.54	<0.0001	<0.0001
1822		Cluster 240/690: TFCE 524.35, p(unc)<0.0001, p(FDR)<0.0001, p(FWE)<0.0001
1823		[EI] OP4 R : [BN] A4hf R	10.78	<0.0001	<0.0001
1824		Cluster 241/690: TFCE 522.91, p(unc)<0.0001, p(FDR)<0.0001, p(FWE)<0.0001
1825		[BS] dorsMesRF R : [TH] MedPulvinar R	11.42	<0.0001	<0.0001
1826		[BS] mvTegN R : [TH] VLventral R	1.63	0.103521	0.663818
1827		[BS] dorsMesRF R : [TH] VLventral R	1.46	0.145293	0.72603
1828		[DE] LGN R : [TH] Mediodorsal R	1.44	0.148926	0.730087
1829		[BS] latMesRF R : [TH] VLventral R	1.41	0.159915	0.742346
1830		[DE] LGN R : [TH] VLventral R	0.94	0.349942	0.870041
1831		Cluster 242/690: TFCE 519.33, p(unc)<0.0001, p(FDR)<0.0001, p(FWE)<0.0001
1832		[BN] A32p R : [BN] A9m R	11.01	<0.0001	<0.0001
1833		[BN] A32p R : [BN] A9/46d R	3.4	0.000697	0.028904
1834		Cluster 243/690: TFCE 517.37, p(unc)<0.0001, p(FDR)<0.0001, p(FWE)<0.0001
1835		[BN] A40rd L : [BN] A40rd R	10.44	<0.0001	<0.0001
1836		[BN] A40rv L : [BN] A40rv R	9.68	<0.0001	<0.0001
1837		[BN] A40rd L : [BN] A40rv R	6.73	<0.0001	<0.0001
1838		Cluster 244/690: TFCE 516.63, p(unc)<0.0001, p(FDR)<0.0001, p(FWE)<0.0001
1839	X	[BN] A22c L : [EI] IPL PFcm L	11.76	<0.0001	<0.0001
1840		Cluster 245/690: TFCE 515.83, p(unc)<0.0001, p(FDR)<0.0001, p(FWE)<0.0001
1841		[BN] A4t L : [BN] A4ll L	10.14	<0.0001	<0.0001
1842		[BN] A4ul L : [BN] A4t L	9.67	<0.0001	<0.0001
1843		[BN] A4ul L : [BN] A4ll L	8.15	<0.0001	<0.0001
1844		[BN] A4ul L : [BN] A4hf L	3.9	0.000105	0.00538
1845		[BN] A4t L : [BN] A4hf L	1.04	0.299455	0.847695
1846		Cluster 246/690: TFCE 509.11, p(unc)<0.0001, p(FDR)<0.0001, p(FWE)<0.0001
1847	X	[BN] G L : [EI] OP2 L	11.41	<0.0001	<0.0001
1848	X	[EI] Ins Id1 L : [EI] OP2 L	1.93	0.053985	0.535254
1849		[EI] Ins Id7 L : [BN] vCa L	1.47	0.14165	0.721624
1850		Cluster 247/690: TFCE 503.91, p(unc)<0.0001, p(FDR)<0.0001, p(FWE)<0.0001
1851	X	[BN] A9/46v L : [EI] IPL PF L	11.39	<0.0001	<0.0001
1852	X	[BN] A8m L : [EI] OP2 L	1.1	0.270488	0.831259
1853		Cluster 248/690: TFCE 503.86, p(unc)<0.0001, p(FDR)<0.0001, p(FWE)<0.0001
1854		[EI] PSC 3b R : [BN] A4hf R	11.53	<0.0001	<0.0001
1855		[EI] PSC 3b R : [BN] A4ul R	6.53	<0.0001	<0.0001
1856		Cluster 249/690: TFCE 485.8, p(unc)<0.0001, p(FDR)<0.0001, p(FWE)<0.0001
1857		[BN] A9m L : [BN] A32p L	9.78	<0.0001	<0.0001
1858		[BN] A14m L : [BN] A31 L	7.97	<0.0001	<0.0001
1859		[BN] A10m L : [BN] A31 L	7.85	<0.0001	<0.0001
1860		[BN] A10m L : [BN] A32p L	6.53	<0.0001	<0.0001
1861		[BN] A9/46d L : [BN] A32p L	5.56	<0.0001	<0.0001
1862		[BN] A14m L : [BN] A23d L	4.56	<0.0001	0.000378
1863		[BN] A46 L : [BN] A32p L	4.05	<0.0001	0.003001
1864		[BN] A10m L : [BN] A23d L	3.06	0.002263	0.076288
1865		[BN] A11m L : [BN] A31 L	2.48	0.013308	0.269652
1866		[BN] A11m L : [BN] A23d L	2.09	0.036524	0.454078
1867		Cluster 250/690: TFCE 480.4, p(unc)<0.0001, p(FDR)<0.0001, p(FWE)<0.0001
1868		[BS] RapheObscN : [BS] latIMRF R	-12.29	<0.0001	<0.0001
1869		[BS] RapheObscN : [BS] InfCollic R	-2.42	0.015587	0.295199
1870		Cluster 251/690: TFCE 478.51, p(unc)<0.0001, p(FDR)<0.0001, p(FWE)<0.0001
1871		[BN] A20cv L : [BN] A20cl L	10.09	<0.0001	<0.0001
1872		[BN] A20il L : [BN] A20cv L	8	<0.0001	<0.0001
1873		[BN] A20r L : [BN] A20il L	7.76	<0.0001	<0.0001
1874		[BN] A20il L : [BN] A20cl L	6.83	<0.0001	<0.0001
1875		Cluster 252/690: TFCE 476.11, p(unc)<0.0001, p(FDR)<0.0001, p(FWE)<0.0001
1876		[EI] OP4 R : [BN] A4tl R	11.56	<0.0001	<0.0001
1877		[EI] OP1 R : [BN] A4tl R	2.71	0.006845	0.173811
1878		Cluster 253/690: TFCE 473.15, p(unc)<0.0001, p(FDR)<0.0001, p(FWE)<0.0001
1879		[BS] dorsMesRF L : [BS] latMesRF L	11.28	<0.0001	<0.0001
1880		[BS] latMesRF L : [BS] mcTegN L	3.91	<0.0001	0.00511
1881		[BS] latMesRF L : [BS] SubCoeruleus L	1.72	0.08587	0.628345
1882		Cluster 254/690: TFCE 458.93, p(unc)<0.0001, p(FDR)<0.0001, p(FWE)<0.0001
1883		[BN] A8vl L : [BN] A6vl L	10.94	<0.0001	<0.0001
1884		[BN] A8m L : [BN] A6vl L	7.57	<0.0001	<0.0001
1885		[BN] A8dl L : [BN] A6dl L	6.16	<0.0001	<0.0001
1886		[BN] A8m L : [BN] A6dl L	5.52	<0.0001	<0.0001
1887		[BN] A8dl L : [BN] A6vl L	4.4	<0.0001	0.000733
1888		[BN] A8vl L : [BN] A6dl L	3.94	<0.0001	0.004565
1889		[BN] A8m L : [BN] A4hf L	3.35	0.000836	0.033722
1890		[BN] A8vl L : [BN] A6cdl L	1.58	0.115309	0.683795
1891		Cluster 255/690: TFCE 456.2, p(unc)<0.0001, p(FDR)<0.0001, p(FWE)<0.0001
1892		[EI] OFC Fo3 L : [BN] A11l L	10.57	<0.0001	<0.0001
1893		[EI] OFC Fo3 L : [BN] A45r L	1.37	0.170379	0.755775
1894		Cluster 256/690: TFCE 455.47, p(unc)<0.0001, p(FDR)<0.0001, p(FWE)<0.0001
1895		[EI] Vis FG4 R : [EI] Vis FG3 R	11.16	<0.0001	<0.0001
1896		[EI] Vis FG2 R : [EI] Vis FG3 R	2.16	0.031219	0.424236
1897		Cluster 257/690: TFCE 453.04, p(unc)<0.0001, p(FDR)<0.0001, p(FWE)<0.0001
1898		[BN] A4ll R : [BN] A4t R	10.18	<0.0001	<0.0001
1899		[BN] A4t R : [BN] A4ul R	6.71	<0.0001	<0.0001
1900		[BN] A4ll R : [BN] A4ul R	6.66	<0.0001	<0.0001
1901		Cluster 258/690: TFCE 442.19, p(unc)<0.0001, p(FDR)<0.0001, p(FWE)<0.0001
1902		[BN] A4tl L : [BN] dId L	10.85	<0.0001	<0.0001
1903		[BN] A4tl L : [BN] dIg L	6.92	<0.0001	<0.0001
1904		[BN] A6cvl L : [BN] dIg L	3.04	0.00244	0.080951
1905		[BN] A6cvl L : [BN] dId L	1.96	0.04997	0.519734
1906		[BN] A6m L : [BN] dId L	1.79	0.073884	0.596823
1907		[BN] A6cdl L : [BN] dId L	1.62	0.104626	0.665552
1908		[BN] A6dl L : [BN] dIg L	1.62	0.105243	0.667061
1909		Cluster 259/690: TFCE 432.53, p(unc)<0.0001, p(FDR)<0.0001, p(FWE)<0.0001
1910		[BN] A1/2/3tru L : [BN] A7pc L	10.52	<0.0001	<0.0001
1911		[BN] A1/2/3tru L : [BN] A5m L	2.65	0.008231	0.196569
1912		Cluster 260/690: TFCE 430.02, p(unc)<0.0001, p(FDR)<0.0001, p(FWE)<0.0001
1913	X	[BN] lsOccG L : [BN] A7ip L	11.1	<0.0001	<0.0001
1914	X	[BN] lsOccG L : [EI] AIPS IP3 L	2.9	0.003797	0.114453
1915	X	[BN] A20cl L : [EI] AIPS IP3 L	2.24	0.025353	0.381792
1916		Cluster 261/690: TFCE 427.49, p(unc)<0.0001, p(FDR)<0.0001, p(FWE)<0.0001
1917		[BN] cpSTS L : [BN] cpSTS R	9.83	<0.0001	<0.0001
1918		[BN] rpSTS L : [BN] rpSTS R	8.9	<0.0001	<0.0001
1919		Cluster 262/690: TFCE 427.32, p(unc)<0.0001, p(FDR)<0.0001, p(FWE)<0.0001
1920	X	[BN] cpSTS R : [BN] A37dl R	9.11	<0.0001	<0.0001
1921	X	[BN] aSTS R : [BN] A37dl R	7.33	<0.0001	<0.0001
1922	X	[BN] rpSTS R : [BN] A37dl R	6.36	<0.0001	<0.0001
1923	X	[BN] A38m R : [BN] A37dl R	1.65	0.099187	0.656194
1924		Cluster 263/690: TFCE 426.22, p(unc)<0.0001, p(FDR)<0.0001, p(FWE)<0.0001
1925		[BN] A40rd R : [BN] A5l R	10.25	<0.0001	<0.0001
1926		[BN] A40rd R : [BN] A7c R	7.04	<0.0001	<0.0001
1927		[BN] A40rv R : [BN] A7pc R	2.21	0.027534	0.397971
1928		Cluster 264/690: TFCE 425.33, p(unc)<0.0001, p(FDR)<0.0001, p(FWE)<0.0001
1929		[BS] RaphePallN : [BS] medIMRF R	10.3	<0.0001	<0.0001
1930		Cluster 265/690: TFCE 424.49, p(unc)<0.0001, p(FDR)<0.0001, p(FWE)<0.0001
1931		[BN] A8m L : [BN] A6m L	10.32	<0.0001	<0.0001
1932		[BN] A9/46v L : [BN] A6cvl L	6.67	<0.0001	<0.0001
1933		[BN] A8m L : [BN] A6cvl L	4.99	<0.0001	<0.0001
1934		[BN] A9/46v L : [BN] A4tl L	2.14	0.032511	0.431625
1935		[BN] A8m L : [BN] A4tl L	1.01	0.314943	0.854368
1936		Cluster 266/690: TFCE 423.48, p(unc)<0.0001, p(FDR)<0.0001, p(FWE)<0.0001
1937		[EI] Cing s32 R : [BN] A14m R	10.48	<0.0001	<0.0001
1938		Cluster 267/690: TFCE 416.53, p(unc)<0.0001, p(FDR)<0.0001, p(FWE)<0.0001
1939		[TH] Mediodorsal R : [TH] MedPulvinar R	8.93	<0.0001	<0.0001
1940		[TH] AntPulvinar R : [TH] Mediodorsal R	8.32	<0.0001	<0.0001
1941		[TH] VLdorsal R : [TH] VAnt R	8.22	<0.0001	<0.0001
1942		[TH] AntPulvinar R : [TH] VAnt R	7.87	<0.0001	<0.0001
1943		[TH] VAnt R : [TH] Mediodorsal R	5.57	<0.0001	<0.0001
1944		[TH] VLventral R : [TH] MedPulvinar R	5.42	<0.0001	<0.0001
1945		[TH] Mediodorsal R : [TH] VLventral R	3.68	0.000249	0.01173
1946		Cluster 268/690: TFCE 411.83, p(unc)<0.0001, p(FDR)<0.0001, p(FWE)<0.0001
1947		[BN] A1/2/3ll L : [BN] A4ll R	10.48	<0.0001	<0.0001
1948		Cluster 269/690: TFCE 406.63, p(unc)<0.0001, p(FDR)<0.0001, p(FWE)<0.0001
1949		[EI] Vis FG2 L : [EI] Vis FG1 L	9.81	<0.0001	<0.0001
1950		[EI] Vis FG2 L : [EI] Vis hOc4v L	7.76	<0.0001	<0.0001
1951	X	[EI] Vis hOc5 L : [EI] Vis FG1 L	2.55	0.010932	0.238062
1952		Cluster 270/690: TFCE 406.02, p(unc)<0.0001, p(FDR)<0.0001, p(FWE)<0.0001
1953	X	[BN] A40rd L : [EI] AIPS IP3 L	10.88	<0.0001	<0.0001
1954	X	[BN] A40rd L : [BN] A7ip L	3.2	0.001445	0.05308
1955		Cluster 271/690: TFCE 405.58, p(unc)<0.0001, p(FDR)<0.0001, p(FWE)<0.0001
1956	X	[EI] IPL PF R : [BN] A37dl R	10.82	<0.0001	<0.0001
1957	X	[BN] A7ip R : [BN] A37vl R	5	<0.0001	<0.0001
1958	X	[EI] IPL PF R : [BN] A37vl R	4.5	<0.0001	0.000476
1959	X	[BN] A7ip R : [BN] A37elv R	3.44	0.000621	0.026124
1960	X	[EI] IPL PF R : [BN] A37elv R	1.94	0.052245	0.52839
1961	X	[EI] PSC 2 R : [BN] A37vl R	1.52	0.129064	0.704267
1962	X	[BN] A7ip R : [BN] A37dl R	1.25	0.211315	0.79181
1963	X	[EI] IPL PFcm R : [BN] A37dl R	1.25	0.212579	0.792937
1964		Cluster 272/690: TFCE 405.4, p(unc)<0.0001, p(FDR)<0.0001, p(FWE)<0.0001
1965	X	[BN] A37dl L : [EI] IPL PF L	10.91	<0.0001	<0.0001
1966	X	[BN] dmPOS L : [BN] A23c L	3.41	0.000674	0.028062
1967	X	[BN] A37dl L : [EI] IPL PFcm L	3.37	0.000785	0.031936
1968		Cluster 273/690: TFCE 402.1, p(unc)<0.0001, p(FDR)<0.0001, p(FWE)<0.0001
1969		[BN] A32p L : [BN] A32sg R	9.96	<0.0001	<0.0001
1970		[BN] A32p L : [EI] Cing p24ab R	5.57	<0.0001	<0.0001
1971		Cluster 274/690: TFCE 398.36, p(unc)<0.0001, p(FDR)<0.0001, p(FWE)<0.0001
1972		[BN] dId R : [BN] A4tl R	11.11	<0.0001	<0.0001
1973		Cluster 275/690: TFCE 393.41, p(unc)<0.0001, p(FDR)<0.0001, p(FWE)<0.0001
1974		[BN] A9l L : [BN] A8dl L	10.51	<0.0001	<0.0001
1975		[BN] A9l L : [BN] A12/47l L	4.55	<0.0001	0.000391
1976		[BN] A9l L : [BN] A12/47o L	4.02	<0.0001	0.003321
1977		[BN] A9l L : [BN] A8vl L	3.84	0.000133	0.006664
1978		[EI] OFC Fo2 L : [BN] A8vl L	2.17	0.030515	0.419094
1979		[EI] OFC Fo2 L : [BN] A12/47l L	1.02	0.309128	0.851735
1980		Cluster 276/690: TFCE 391.12, p(unc)<0.0001, p(FDR)<0.0001, p(FWE)<0.0001
1981		[EI] HC EC R : [EI] HC Subc R	10.79	<0.0001	<0.0001
1982		Cluster 277/690: TFCE 383.91, p(unc)<0.0001, p(FDR)<0.0001, p(FWE)<0.0001
1983		[BN] A13 L : [BN] NAC L	10.56	<0.0001	<0.0001
1984		[EI] OFC Fo3 L : [BN] NAC L	1.56	0.118052	0.688044
1985		Cluster 278/690: TFCE 379.85, p(unc)<0.0001, p(FDR)<0.0001, p(FWE)<0.0001
1986		[BN] vmPu R : [BN] GP R	10.36	<0.0001	<0.0001
1987		Cluster 279/690: TFCE 379.23, p(unc)<0.0001, p(FDR)<0.0001, p(FWE)<0.0001
1988	X	[BN] V5/MT+ L : [EI] Vis hOc5 R	10.43	<0.0001	<0.0001
1989		[BN] V5/MT+ L : [EI] Vis hOc4la R	4.42	<0.0001	0.00068
1990		[BN] V5/MT+ L : [BN] V5/MT+ R	3.94	<0.0001	0.004545
1991		Cluster 280/690: TFCE 377.32, p(unc)<0.0001, p(FDR)<0.0001, p(FWE)<0.0001
1992		[BN] A37vl L : [BN] A37vl R	9.39	<0.0001	<0.0001
1993	X	[BN] A37vl L : [BN] A37dl R	8.12	<0.0001	<0.0001
1994		[BN] A37elv L : [BN] A37elv R	4.45	<0.0001	0.000583
1995		[BN] A37elv L : [BN] A37vl R	4.2	<0.0001	0.001663
1996		[BN] A37vl L : [BN] A37elv R	1.12	0.264594	0.827524
1997		Cluster 281/690: TFCE 376.57, p(unc)<0.0001, p(FDR)<0.0001, p(FWE)<0.0001
1998		[BN] A40rv R : [EI] OP1 R	10.28	<0.0001	<0.0001
1999		[BN] A40rv R : [EI] OP4 R	3.45	0.000588	0.024991
[truncated: 1,532 more rows]
